# Supplementary material for: TNF hampers intestinal tissue repair in colitis by restricting IL-22 bioavailability
Source: Mucosal Immunol. 2022 Apr 5;15(4):698–716. doi: 10.1038/s41385-022-00506-x (PMC9259490; doi:10.1038/s41385-022-00506-x)
Supplement: Supplementary file 2 — Supplementary Table [file 41385_2022_506_MOESM2_ESM.xlsx]

## Sheet: upregulated genes
Name	Symbol	Entrez_Gene_ID	p.value	padj
ENSMUSG00000047446	Arl4a	11861	3.20446e-35	5.18033e-31
ENSMUSG00000025283	Sat1	20229	4.75758e-30	3.84555e-26
ENSMUSG00000055116	Arntl	11865	1.14796e-25	3.09299e-22
ENSMUSG00000082286	Pisd-ps1	236604	3.22455e-24	7.44686e-21
ENSMUSG00000058135	Gstm1	14862	5.99543e-24	1.21153e-20
ENSMUSG00000029068	Ccnl2	56036	7.82263e-24	1.40512e-20
ENSMUSG00000026034	Clk1	12747	1.76024e-23	2.8456e-20
ENSMUSG00000022884	Eif4a2	13682	2.78731e-23	4.09633e-20
ENSMUSG00000018171	Vmp1	75909	2.25004e-22	2.59816e-19
ENSMUSG00000026024	Als2	74018	6.57782e-22	6.06905e-19
ENSMUSG00000041921	Metap1d	66559	6.75757e-22	6.06905e-19
ENSMUSG00000022617	Chkb	12651	6.57379e-22	6.06905e-19
ENSMUSG00000089697	Gm15947	_	7.59318e-22	6.4606e-19
ENSMUSG00000086429	Gt(ROSA)26Sor	14910	1.50128e-21	1.21349e-18
ENSMUSG00000001739	Cldn15	60363	2.46882e-21	1.81413e-18
ENSMUSG00000097048	1600020E01Rik	72012	3.16696e-21	2.22596e-18
ENSMUSG00000034994	Eef2	13629	3.94974e-21	2.66048e-18
ENSMUSG00000072893	4933439C10Rik	74476	9.63001e-20	5.36823e-17
ENSMUSG00000058655	Eif4b	75705	9.32421e-20	5.36823e-17
ENSMUSG00000033187	BC016579	212998	8.45234e-19	4.40776e-16
ENSMUSG00000031922	Cep57	74360	9.31219e-19	4.61585e-16
ENSMUSG00000026977	March7	57438	1.11272e-18	5.29063e-16
ENSMUSG00000097188	Snhg1	83673	1.90358e-18	8.76168e-16
ENSMUSG00000085881	Gm15912	_	2.00533e-18	8.76168e-16
ENSMUSG00000061718	Ppp1r1b	19049	1.96776e-18	8.76168e-16
ENSMUSG00000006715	Gmnn	57441	3.49571e-18	1.44902e-15
ENSMUSG00000033161	Atp1a1	11928	4.78908e-18	1.93551e-15
ENSMUSG00000085396	6720401G13Rik	103012	5.15344e-18	2.03196e-15
ENSMUSG00000037243	Zfp692	103836	1.18962e-17	4.37076e-15
ENSMUSG00000019066	Rab3d	19340	1.56107e-17	5.48614e-15
ENSMUSG00000055976	Cldn23	71908	2.21922e-17	7.63316e-15
ENSMUSG00000022389	Tef	21685	2.99092e-17	1.00732e-14
ENSMUSG00000027829	Ccnl1	56706	3.09878e-17	1.02234e-14
ENSMUSG00000096795	Zfp433	73610	3.68579e-17	1.19169e-14
ENSMUSG00000017677	Wsb1	78889	4.11755e-17	1.30518e-14
ENSMUSG00000032245	Cln6	76524	5.2771e-17	1.64057e-14
ENSMUSG00000004187	Kifc2	16581	8.39196e-17	2.42258e-14
ENSMUSG00000033186	Mzt1	76789	9.44323e-17	2.67823e-14
ENSMUSG00000036813	Entpd8	72090	1.00543e-16	2.80237e-14
ENSMUSG00000031231	Cox7b	66142	1.62613e-16	4.25413e-14
ENSMUSG00000097277	2900076A07Rik	100504421	2.05248e-16	5.18443e-14
ENSMUSG00000054400	Cklf	75458	4.48356e-16	1.0659e-13
ENSMUSG00000086859	2810008D09Rik	76972	6.86172e-16	1.60763e-13
ENSMUSG00000042682	Selk	_	9.6931e-16	2.14656e-13
ENSMUSG00000076435	Acsf2	264895	1.23781e-15	2.61487e-13
ENSMUSG00000028479	Gne	50798	1.24548e-15	2.61487e-13
ENSMUSG00000034157	2310044G17Rik	217732	1.50974e-15	3.03037e-13
ENSMUSG00000032216	Nedd4	17999	1.80124e-15	3.5083e-13
ENSMUSG00000021028	Mbip	217588	2.0132e-15	3.75162e-13
ENSMUSG00000055240	Zfp101	22643	2.019e-15	3.75162e-13
ENSMUSG00000021432	Slc35b3	108652	2.26244e-15	4.10951e-13
ENSMUSG00000005125	Ndrg1	17988	3.86267e-15	6.7144e-13
ENSMUSG00000035967	Ddx26b	236790	4.32232e-15	7.43347e-13
ENSMUSG00000040648	Ppip5k2	227399	4.85299e-15	8.17223e-13
ENSMUSG00000026568	Mpc2	70456	5.46004e-15	9.09968e-13
ENSMUSG00000021764	Ndufs4	17993	6.48017e-15	1.06896e-12
ENSMUSG00000079445	B3gnt7	227327	6.77963e-15	1.10706e-12
ENSMUSG00000006731	B4galnt1	14421	7.07933e-15	1.14444e-12
ENSMUSG00000054091	1810037I17Rik	67704	8.78856e-15	1.38719e-12
ENSMUSG00000028229	Rmdn1	66302	9.29613e-15	1.43218e-12
ENSMUSG00000012350	Ehf	13661	9.30216e-15	1.43218e-12
ENSMUSG00000087528	9830144P21Rik	414086	9.51891e-15	1.45172e-12
ENSMUSG00000037266	Rspr1	27981	9.93334e-15	1.50077e-12
ENSMUSG00000045594	Glb1	12091	1.05704e-14	1.58224e-12
ENSMUSG00000009292	Trpm2	28240	1.56975e-14	2.22601e-12
ENSMUSG00000025791	Pgm2	72157	1.62141e-14	2.27928e-12
ENSMUSG00000021241	Isca2	74316	1.75802e-14	2.45001e-12
ENSMUSG00000020581	Agr2	23795	1.81839e-14	2.51248e-12
ENSMUSG00000022064	Pibf1	52023	1.8623e-14	2.55135e-12
ENSMUSG00000031939	Taf1d	75316	2.45786e-14	3.18965e-12
ENSMUSG00000058748	Zfp958	233987	2.46195e-14	3.18965e-12
ENSMUSG00000029208	Guf1	231279	2.46633e-14	3.18965e-12
ENSMUSG00000085156	Gm11974	100041286	3.9191e-14	4.91133e-12
ENSMUSG00000041607	Mbp	17196	3.9051e-14	4.91133e-12
ENSMUSG00000056313	1810011O10Rik	69068	4.05473e-14	5.04221e-12
ENSMUSG00000009545	Kcnq1	16535	4.58166e-14	5.61114e-12
ENSMUSG00000029664	Tfpi2	21789	5.13822e-14	6.15292e-12
ENSMUSG00000033685	Ucp2	22228	6.8385e-14	8.06943e-12
ENSMUSG00000052026	Slc6a7	240332	7.22347e-14	8.40105e-12
ENSMUSG00000039016	Timm8b	30057	1.00715e-13	1.14659e-11
ENSMUSG00000079508	Apoo	68316	1.08835e-13	1.23037e-11
ENSMUSG00000023795	Pisd-ps2	328734	1.1626e-13	1.29618e-11
ENSMUSG00000026385	Dbi	13167	1.48801e-13	1.60368e-11
ENSMUSG00000059439	Bcas3	192197	1.87514e-13	1.95571e-11
ENSMUSG00000028405	Aco1	11428	1.88956e-13	1.95812e-11
ENSMUSG00000031696	Vps35	65114	1.93868e-13	1.99622e-11
ENSMUSG00000020801	Med31	67279	2.07207e-13	2.10673e-11
ENSMUSG00000071506	Tmem139	109218	2.06033e-13	2.10673e-11
ENSMUSG00000042428	Mgat3	17309	2.12694e-13	2.14901e-11
ENSMUSG00000079316	Rab9	56382	2.14176e-13	2.15054e-11
ENSMUSG00000092203	1110038B12Rik	68763	2.426e-13	2.40606e-11
ENSMUSG00000064373	Sepp1	20363	2.82743e-13	2.75351e-11
ENSMUSG00000020190	Mknk2	17347	3.01374e-13	2.91738e-11
ENSMUSG00000094559	Cyp2d34	223706	3.64679e-13	3.50917e-11
ENSMUSG00000032330	Cox7a2	12866	3.78338e-13	3.61906e-11
ENSMUSG00000028563	Tm2d1	94043	3.83508e-13	3.64694e-11
ENSMUSG00000038991	Txndc5	105245	4.02911e-13	3.79674e-11
ENSMUSG00000020671	Rab10	19325	4.22357e-13	3.94672e-11
ENSMUSG00000071074	Yipf3	28064	4.88786e-13	4.54122e-11
ENSMUSG00000078546	2210404O09Rik	70081	5.01458e-13	4.63233e-11
ENSMUSG00000038331	Satb2	212712	5.52616e-13	5.02425e-11
ENSMUSG00000027562	Car2	12349	5.77231e-13	5.21314e-11
ENSMUSG00000031176	Dynlt3	67117	7.83372e-13	6.8826e-11
ENSMUSG00000028976	Slc2a5	56485	7.9893e-13	6.98135e-11
ENSMUSG00000042737	Dpm3	68563	9.61676e-13	8.18235e-11
ENSMUSG00000037361	0610009D07Rik	66055	1.00476e-12	8.45988e-11
ENSMUSG00000072999	Gm15401	100038714	1.00042e-12	8.45988e-11
ENSMUSG00000034472	Rasd2	75141	1.07916e-12	8.99266e-11
ENSMUSG00000024222	Fkbp5	14229	1.123e-12	9.30994e-11
ENSMUSG00000040462	Os9	216440	1.18342e-12	9.71123e-11
ENSMUSG00000064372	mt-Tp	17739	1.22184e-12	9.97587e-11
ENSMUSG00000024067	Dpy30	66310	1.23697e-12	1.00486e-10
ENSMUSG00000002778	Kdelr1	68137	1.43196e-12	1.1396e-10
ENSMUSG00000062127	Cttnbp2nl	80281	1.43807e-12	1.1396e-10
ENSMUSG00000024215	Spdef	30051	1.80484e-12	1.38938e-10
ENSMUSG00000032528	Vipr1	22354	2.02062e-12	1.54082e-10
ENSMUSG00000026349	Ccnt2	72949	2.19579e-12	1.65103e-10
ENSMUSG00000024774	Ankrd22	52024	2.31059e-12	1.72134e-10
ENSMUSG00000021124	Vti1b	53612	2.36565e-12	1.75427e-10
ENSMUSG00000000056	Narf	67608	2.68865e-12	1.97567e-10
ENSMUSG00000022200	Golph3	66629	3.47299e-12	2.51768e-10
ENSMUSG00000043923	Ccdc84	382073	3.67382e-12	2.6396e-10
ENSMUSG00000020823	Sec14l1	74136	4.17905e-12	2.95243e-10
ENSMUSG00000095026	Gm3336	100502950	4.28848e-12	3.01424e-10
ENSMUSG00000028699	Tspan1	66805	4.85868e-12	3.37105e-10
ENSMUSG00000022674	Ube2v2	70620	5.25762e-12	3.61679e-10
ENSMUSG00000011034	Slc5a1	20537	5.4596e-12	3.7084e-10
ENSMUSG00000043542	Zc2hc1a	67306	5.51163e-12	3.71254e-10
ENSMUSG00000041426	Hibch	227095	5.49731e-12	3.71254e-10
ENSMUSG00000006362	Cbfa2t3	12398	6.07451e-12	4.04118e-10
ENSMUSG00000020385	Clk4	12750	6.29907e-12	4.17339e-10
ENSMUSG00000019577	Pdk4	27273	6.92684e-12	4.51529e-10
ENSMUSG00000040471	Ggt6	71522	7.122e-12	4.62386e-10
ENSMUSG00000029577	Ube3b	117146	7.27043e-12	4.68262e-10
ENSMUSG00000003746	Man1a	17155	8.17233e-12	5.1607e-10
ENSMUSG00000063065	Mapk3	26417	8.33976e-12	5.24593e-10
ENSMUSG00000054951	9130008F23Rik	71583	9.64131e-12	5.9717e-10
ENSMUSG00000004207	Psap	19156	1.03167e-11	6.3174e-10
ENSMUSG00000041560	Gltscr2	68077	1.07815e-11	6.55242e-10
ENSMUSG00000020142	Slc1a4	55963	1.12297e-11	6.79924e-10
ENSMUSG00000017950	Hnf4a	15378	1.14523e-11	6.88243e-10
ENSMUSG00000034781	Gna11	14672	1.14114e-11	6.88243e-10
ENSMUSG00000021501	Caml	12328	1.16574e-11	6.97975e-10
ENSMUSG00000025034	Trim8	93679	1.33738e-11	7.83339e-10
ENSMUSG00000035506	Slc12a8	171286	1.49916e-11	8.62473e-10
ENSMUSG00000017188	Coa3	52469	1.60187e-11	9.1829e-10
ENSMUSG00000001105	Ift20	55978	1.91991e-11	1.08522e-09
ENSMUSG00000035297	Cops4	26891	2.20197e-11	1.23173e-09
ENSMUSG00000009995	Taz	66826	2.25e-11	1.25426e-09
ENSMUSG00000031785	Gpr56	14766	2.58793e-11	1.40864e-09
ENSMUSG00000067928	Zfp760	240034	2.72804e-11	1.47992e-09
ENSMUSG00000026150	Mff	75734	2.7543e-11	1.4842e-09
ENSMUSG00000027332	Ivd	56357	2.83412e-11	1.51588e-09
ENSMUSG00000026111	Unc50	67387	3.06337e-11	1.61311e-09
ENSMUSG00000028743	Akr7a5	110198	3.18293e-11	1.66522e-09
ENSMUSG00000015291	Gdi1	14567	3.26121e-11	1.6952e-09
ENSMUSG00000020659	Cbll1	104836	3.29065e-11	1.70502e-09
ENSMUSG00000057134	Ado	211488	3.75136e-11	1.91913e-09
ENSMUSG00000049922	Slc35c1	228368	3.81872e-11	1.9413e-09
ENSMUSG00000039774	Galnt12	230145	3.85041e-11	1.95128e-09
ENSMUSG00000029528	Pxn	19303	4.04091e-11	2.02874e-09
ENSMUSG00000044018	Mrpl50	28028	4.74649e-11	2.33227e-09
ENSMUSG00000037860	Aim2	383619	4.81095e-11	2.35678e-09
ENSMUSG00000025138	Sirt7	209011	4.83829e-11	2.36301e-09
ENSMUSG00000029673	Auts2	319974	4.90097e-11	2.38642e-09
ENSMUSG00000014856	Tmem208	66320	5.13299e-11	2.47701e-09
ENSMUSG00000032246	Calml4	75600	5.48681e-11	2.62425e-09
ENSMUSG00000071337	Tia1	21841	5.85186e-11	2.76612e-09
ENSMUSG00000041040	Fam117b	72750	6.10742e-11	2.8785e-09
ENSMUSG00000003166	Dgcr2	13356	6.3089e-11	2.94768e-09
ENSMUSG00000030103	Bhlhe40	20893	6.37957e-11	2.97211e-09
ENSMUSG00000040891	Foxa3	15377	6.70097e-11	3.11287e-09
ENSMUSG00000018740	Slc25a35	71998	6.92648e-11	3.18106e-09
ENSMUSG00000027282	Mtch2	56428	7.02997e-11	3.21945e-09
ENSMUSG00000098318	RP23-45G16.5	381822	7.05189e-11	3.22037e-09
ENSMUSG00000047260	Emc6	66048	7.30101e-11	3.31539e-09
ENSMUSG00000034341	Wbp2	22378	7.68297e-11	3.45969e-09
ENSMUSG00000039740	Alg2	56737	7.93959e-11	3.56531e-09
ENSMUSG00000029233	Srd5a3	57357	8.3172e-11	3.71425e-09
ENSMUSG00000034163	Zfc3h1	216345	8.37134e-11	3.72813e-09
ENSMUSG00000035674	Ndufa3	66091	9.20507e-11	4.05475e-09
ENSMUSG00000022892	App	11820	9.40042e-11	4.10985e-09
ENSMUSG00000031708	Tecr	106529	9.57794e-11	4.1735e-09
ENSMUSG00000014313	Cox6c	12864	9.81444e-11	4.25363e-09
ENSMUSG00000020409	Slu7	193116	9.84854e-11	4.25699e-09
ENSMUSG00000040412	5330417C22Rik	229722	1.00992e-10	4.33061e-09
ENSMUSG00000038550	Gm129	229599	1.02541e-10	4.38539e-09
ENSMUSG00000024597	Slc12a2	20496	1.0486e-10	4.46099e-09
ENSMUSG00000045411	2410002F23Rik	668661	1.081e-10	4.57474e-09
ENSMUSG00000035236	Scai	320271	1.1e-10	4.64297e-09
ENSMUSG00000026227	2810459M11Rik	72792	1.12689e-10	4.73177e-09
ENSMUSG00000029642	Polr1d	20018	1.18116e-10	4.92128e-09
ENSMUSG00000030615	Tmem126a	66271	1.249e-10	5.16401e-09
ENSMUSG00000024975	Pdcd4	18569	1.27743e-10	5.25469e-09
ENSMUSG00000014349	Ube2z	268470	1.30921e-10	5.37177e-09
ENSMUSG00000068566	Myadm	50918	1.37196e-10	5.61497e-09
ENSMUSG00000045996	Polr2k	17749	1.38799e-10	5.65893e-09
ENSMUSG00000040123	Zmym5	219105	1.3897e-10	5.65893e-09
ENSMUSG00000021290	2010107E04Rik	70257	1.45747e-10	5.88719e-09
ENSMUSG00000030319	Cand2	67088	1.62624e-10	6.52867e-09
ENSMUSG00000030869	Ndufab1	70316	1.65756e-10	6.63271e-09
ENSMUSG00000028549	Itgb3bp	67733	1.737e-10	6.93343e-09
ENSMUSG00000046519	Golph3l	229593	1.8309e-10	7.29023e-09
ENSMUSG00000024642	Tle4	21888	1.94781e-10	7.71773e-09
ENSMUSG00000024187	Itfg3	106581	2.02915e-10	8.0008e-09
ENSMUSG00000014846	Tppp3	67971	2.14411e-10	8.39264e-09
ENSMUSG00000031451	Gas6	14456	2.27871e-10	8.83395e-09
ENSMUSG00000003344	Btbd2	208198	2.28648e-10	8.84288e-09
ENSMUSG00000006641	Slc5a6	330064	2.30234e-10	8.88298e-09
ENSMUSG00000027230	Creb3l1	26427	2.37724e-10	9.10674e-09
ENSMUSG00000030298	Sec13	110379	2.99344e-10	1.13596e-08
ENSMUSG00000003458	Ncstn	59287	3.03208e-10	1.14525e-08
ENSMUSG00000025465	Echs1	93747	3.02805e-10	1.14525e-08
ENSMUSG00000027315	Spint1	20732	3.09056e-10	1.16191e-08
ENSMUSG00000068250	Amn1	232566	3.5434e-10	1.31382e-08
ENSMUSG00000026418	Tnni1	21952	3.5366e-10	1.31382e-08
ENSMUSG00000027775	Mfsd1	66868	3.74784e-10	1.37965e-08
ENSMUSG00000029328	Hnrnpdl	50926	3.74152e-10	1.37965e-08
ENSMUSG00000022479	Vdr	22337	3.75508e-10	1.37965e-08
ENSMUSG00000029802	Abcg2	26357	3.87733e-10	1.41812e-08
ENSMUSG00000049307	Fut4	14345	4.05299e-10	1.47237e-08
ENSMUSG00000055210	Foxd2	17301	4.52e-10	1.63468e-08
ENSMUSG00000009630	Ppp2cb	19053	4.54936e-10	1.63797e-08
ENSMUSG00000005148	Klf5	12224	4.58452e-10	1.64338e-08
ENSMUSG00000074909	Ranbp6	240614	4.61684e-10	1.65123e-08
ENSMUSG00000005142	Man2b1	17159	4.66494e-10	1.66475e-08
ENSMUSG00000045409	Trim39	79263	4.71086e-10	1.67744e-08
ENSMUSG00000005686	Ampd3	11717	4.81213e-10	1.70974e-08
ENSMUSG00000023764	Sfi1	78887	4.8301e-10	1.71235e-08
ENSMUSG00000001211	Agpat3	28169	4.99397e-10	1.76658e-08
ENSMUSG00000021606	Ndufs6	407785	5.1157e-10	1.80569e-08
ENSMUSG00000079111	Kdelr2	66913	5.14793e-10	1.80916e-08
ENSMUSG00000053182	Gm609	208166	5.51122e-10	1.90373e-08
ENSMUSG00000062753	AI413582	106672	6.16607e-10	2.11636e-08
ENSMUSG00000023020	Cox14	66379	6.19262e-10	2.12097e-08
ENSMUSG00000026519	Tmem63a	208795	6.54593e-10	2.21384e-08
ENSMUSG00000079418	Atg4a	666468	6.65225e-10	2.24042e-08
ENSMUSG00000024725	Ostf1	20409	6.81124e-10	2.28445e-08
ENSMUSG00000040703	Cyp2s1	74134	6.84106e-10	2.2897e-08
ENSMUSG00000086968	4933431E20Rik	329735	7.04388e-10	2.35271e-08
ENSMUSG00000034211	Mrps17	66258	7.15192e-10	2.37409e-08
ENSMUSG00000032067	Pts	19286	7.13724e-10	2.37409e-08
ENSMUSG00000034160	Ogt	108155	7.64362e-10	2.51663e-08
ENSMUSG00000020263	Appl2	216190	7.78131e-10	2.55676e-08
ENSMUSG00000021263	Degs2	70059	7.82567e-10	2.56612e-08
ENSMUSG00000025026	Add3	27360	7.94474e-10	2.59989e-08
ENSMUSG00000030096	Slc6a6	21366	8.04706e-10	2.62806e-08
ENSMUSG00000038127	Ccdc50	67501	9.3187e-10	3.00092e-08
ENSMUSG00000057367	Birc2	11797	9.65393e-10	3.10269e-08
ENSMUSG00000003355	Fkbp11	66120	9.71463e-10	3.10983e-08
ENSMUSG00000042367	Gjb3	14620	1.02141e-09	3.24403e-08
ENSMUSG00000050627	Gpd1l	333433	1.09948e-09	3.45802e-08
ENSMUSG00000022677	Fopnl	66086	1.1145e-09	3.49846e-08
ENSMUSG00000021749	Oit1	18300	1.15192e-09	3.60889e-08
ENSMUSG00000000581	C1d	57316	1.15527e-09	3.6124e-08
ENSMUSG00000049721	Gal3st1	53897	1.17076e-09	3.65378e-08
ENSMUSG00000025579	Gaa	14387	1.20793e-09	3.76251e-08
ENSMUSG00000050323	Ndufaf6	76947	1.22075e-09	3.78058e-08
ENSMUSG00000036620	Mgat4b	103534	1.21939e-09	3.78058e-08
ENSMUSG00000093760	Gm20678	_	1.26918e-09	3.90498e-08
ENSMUSG00000054469	Lclat1	225010	1.31098e-09	4.00628e-08
ENSMUSG00000009647	Mcu	215999	1.3499e-09	4.09428e-08
ENSMUSG00000035226	Rims4	241770	1.43617e-09	4.3235e-08
ENSMUSG00000038967	Pdk2	18604	1.51838e-09	4.56249e-08
ENSMUSG00000068747	Sort1	20661	1.56194e-09	4.65873e-08
ENSMUSG00000022354	Ndufb9	66218	1.57894e-09	4.70076e-08
ENSMUSG00000031447	Lamp1	16783	1.66752e-09	4.92819e-08
ENSMUSG00000029462	Vps29	56433	1.7026e-09	5.02267e-08
ENSMUSG00000027285	Haus2	66296	1.71682e-09	5.05538e-08
ENSMUSG00000052271	Bhlha15	17341	1.72749e-09	5.07757e-08
ENSMUSG00000090266	Mettl23	74319	1.96419e-09	5.71998e-08
ENSMUSG00000024186	Rgs11	50782	1.98106e-09	5.74971e-08
ENSMUSG00000034075	Zdhhc5	228136	2.02122e-09	5.84527e-08
ENSMUSG00000040374	Pex2	19302	2.12578e-09	6.11483e-08
ENSMUSG00000038690	Atp5j2	57423	2.20495e-09	6.30889e-08
ENSMUSG00000026553	Copa	12847	2.22838e-09	6.36468e-08
ENSMUSG00000056234	Ncoa4	27057	2.36198e-09	6.7225e-08
ENSMUSG00000074578	1500012F01Rik	68949	2.38041e-09	6.75743e-08
ENSMUSG00000030653	Pde2a	207728	2.38261e-09	6.75743e-08
ENSMUSG00000033429	Mcee	73724	2.41731e-09	6.82872e-08
ENSMUSG00000017607	Tns4	217169	2.48002e-09	6.97252e-08
ENSMUSG00000020456	Ogdh	18293	2.47687e-09	6.97252e-08
ENSMUSG00000037722	Gnpnat1	54342	2.49233e-09	6.99496e-08
ENSMUSG00000051977	Prdm9	213389	2.53068e-09	7.0658e-08
ENSMUSG00000024782	Ak3	56248	2.72213e-09	7.57416e-08
ENSMUSG00000030849	Fgfr2	14183	2.91671e-09	8.03264e-08
ENSMUSG00000025940	Tmem70	70397	2.94893e-09	8.10755e-08
ENSMUSG00000010025	Aldh3a2	11671	3.11113e-09	8.4957e-08
ENSMUSG00000052031	Tagap1	380608	3.13358e-09	8.54256e-08
ENSMUSG00000035451	Foxa1	15375	3.25351e-09	8.83972e-08
ENSMUSG00000067722	BC003965	214489	3.27245e-09	8.87625e-08
ENSMUSG00000042396	Rbm7	67010	3.44813e-09	9.27494e-08
ENSMUSG00000049760	2410015M20Rik	224904	3.4604e-09	9.29249e-08
ENSMUSG00000072612	Gm10382	639281	3.63009e-09	9.71525e-08
ENSMUSG00000021930	Spryd7	66674	3.63586e-09	9.71525e-08
ENSMUSG00000029071	Dvl1	13542	3.75889e-09	1.00109e-07
ENSMUSG00000089788	Gm16586	_	3.79338e-09	1.00862e-07
ENSMUSG00000048495	Tyw5	68736	3.88588e-09	1.02982e-07
ENSMUSG00000047388	Atmin	234776	3.91878e-09	1.03346e-07
ENSMUSG00000060376	Bckdha	12039	4.13223e-09	1.08797e-07
ENSMUSG00000024180	Tmem8	60455	4.3433e-09	1.13799e-07
ENSMUSG00000050520	Cldn8	54420	4.40847e-09	1.15319e-07
ENSMUSG00000069089	Cdk7	12572	4.68912e-09	1.21676e-07
ENSMUSG00000039000	Ube3c	100763	4.68567e-09	1.21676e-07
ENSMUSG00000054942	Fam73a	215708	4.80348e-09	1.23849e-07
ENSMUSG00000052253	Zfp622	52521	4.97127e-09	1.27564e-07
ENSMUSG00000000440	Pparg	19016	4.99332e-09	1.27927e-07
ENSMUSG00000003623	Crot	74114	5.2364e-09	1.33731e-07
ENSMUSG00000031902	Nfatc3	18021	5.41991e-09	1.37548e-07
ENSMUSG00000073403	Gm10499	69717	5.88129e-09	1.48326e-07
ENSMUSG00000054723	Vmac	106639	6.0041e-09	1.51187e-07
ENSMUSG00000074918	5430417L22Rik	100043272	6.50794e-09	1.61858e-07
ENSMUSG00000023939	Mrpl14	68463	6.50138e-09	1.61858e-07
ENSMUSG00000029714	Gigyf1	57330	6.76894e-09	1.67832e-07
ENSMUSG00000024594	Prrc1	73137	6.80354e-09	1.68432e-07
ENSMUSG00000016427	Ndufa1	54405	6.8606e-09	1.69068e-07
ENSMUSG00000050144	Slc25a44	229517	6.89623e-09	1.69172e-07
ENSMUSG00000006717	Acot13	66834	6.88964e-09	1.69172e-07
ENSMUSG00000050608	Minos1	433771	7.10631e-09	1.73536e-07
ENSMUSG00000041301	Cftr	12638	7.49768e-09	1.81993e-07
ENSMUSG00000082956	Naip3	667838	7.60137e-09	1.83958e-07
ENSMUSG00000032673	Prorsd1	67939	7.66792e-09	1.85291e-07
ENSMUSG00000051989	Smim11	68936	8.0959e-09	1.94181e-07
ENSMUSG00000029380	Cxcl1	14825	8.27009e-09	1.97291e-07
ENSMUSG00000020514	Mrpl22	216767	8.27436e-09	1.97291e-07
ENSMUSG00000020038	Cry1	12952	8.35463e-09	1.98619e-07
ENSMUSG00000026112	Coa5	76178	8.34705e-09	1.98619e-07
ENSMUSG00000028998	Tomm7	66169	8.66895e-09	2.05487e-07
ENSMUSG00000021577	Sdha	66945	9.03828e-09	2.13303e-07
ENSMUSG00000013089	Etv5	104156	9.14477e-09	2.15502e-07
ENSMUSG00000023022	Lima1	65970	9.34621e-09	2.19609e-07
ENSMUSG00000023882	Zfp54	22712	9.97331e-09	2.31984e-07
ENSMUSG00000021520	Uqcrb	67530	9.97128e-09	2.31984e-07
ENSMUSG00000036751	Cox6b1	110323	1.00987e-08	2.34226e-07
ENSMUSG00000017707	Serinc3	26943	1.05797e-08	2.44582e-07
ENSMUSG00000034928	Rnf44	105239	1.07433e-08	2.47754e-07
ENSMUSG00000028893	Sesn2	230784	1.12924e-08	2.59307e-07
ENSMUSG00000002228	Ppm1j	71887	1.16913e-08	2.67329e-07
ENSMUSG00000026199	Ankzf1	52231	1.18289e-08	2.69713e-07
ENSMUSG00000051154	Commd3	12238	1.19058e-08	2.70736e-07
ENSMUSG00000003363	Pld3	18807	1.26834e-08	2.85968e-07
ENSMUSG00000014867	Surf4	20932	1.27511e-08	2.87096e-07
ENSMUSG00000030695	Aldoa	11674	1.28643e-08	2.88839e-07
ENSMUSG00000042289	Hsd3b7	101502	1.31464e-08	2.94355e-07
ENSMUSG00000014959	Gorasp2	70231	1.32692e-08	2.96092e-07
ENSMUSG00000045319	Proser2	227545	1.34397e-08	2.99134e-07
ENSMUSG00000085399	9130206I24Rik	100040736	1.35029e-08	2.99845e-07
ENSMUSG00000031197	Vbp1	22327	1.36492e-08	3.02678e-07
ENSMUSG00000015839	Nfe2l2	18024	1.41897e-08	3.13376e-07
ENSMUSG00000024900	Cpt1a	12894	1.41867e-08	3.13376e-07
ENSMUSG00000039865	Slc44a3	213603	1.43296e-08	3.16032e-07
ENSMUSG00000074604	Mgst2	211666	1.515e-08	3.32766e-07
ENSMUSG00000085445	Gm16348	102640962	1.53796e-08	3.3735e-07
ENSMUSG00000028412	Slc44a1	100434	1.54118e-08	3.37599e-07
ENSMUSG00000025477	Inpp5a	212111	1.58111e-08	3.45408e-07
ENSMUSG00000043510	Hscb	100900	1.61574e-08	3.52497e-07
ENSMUSG00000022940	Pigp	56176	1.63038e-08	3.55211e-07
ENSMUSG00000036880	Acaa2	52538	1.70531e-08	3.69545e-07
ENSMUSG00000009090	Ap1b1	11764	1.72341e-08	3.72966e-07
ENSMUSG00000074754	Gm561	228715	1.73434e-08	3.74831e-07
ENSMUSG00000037523	Mavs	228607	1.78705e-08	3.84168e-07
ENSMUSG00000034435	Tmem30b	238257	1.8298e-08	3.92315e-07
ENSMUSG00000019809	Pex3	56535	1.87171e-08	3.9971e-07
ENSMUSG00000070394	Tmem256	69186	1.87096e-08	3.9971e-07
ENSMUSG00000048489	8430408G22Rik	213393	1.8699e-08	3.9971e-07
ENSMUSG00000051147	Nat2	17961	1.90953e-08	4.06178e-07
ENSMUSG00000073274	Gm14636	100503338	1.91234e-08	4.0624e-07
ENSMUSG00000032458	Copb2	50797	1.93258e-08	4.09622e-07
ENSMUSG00000042063	Zfp386	56220	1.93333e-08	4.09622e-07
ENSMUSG00000061559	Wdr61	66317	1.97821e-08	4.18583e-07
ENSMUSG00000019791	Hint3	66847	1.988e-08	4.20105e-07
ENSMUSG00000086427	Hoxa11os	15397	1.9935e-08	4.20717e-07
ENSMUSG00000022477	Aco2	11429	2.02082e-08	4.25371e-07
ENSMUSG00000086265	Marcksl1-ps4	111002	2.0695e-08	4.34488e-07
ENSMUSG00000063849	Ppcdc	66812	2.12932e-08	4.45312e-07
ENSMUSG00000054519	Zfp867	237775	2.14899e-08	4.48266e-07
ENSMUSG00000002064	Sdf2	20316	2.16186e-08	4.49789e-07
ENSMUSG00000024826	Dpf2	19708	2.18159e-08	4.53311e-07
ENSMUSG00000097061	9330151L19Rik	414085	2.32474e-08	4.80792e-07
ENSMUSG00000022751	Nit2	52633	2.32058e-08	4.80792e-07
ENSMUSG00000015733	Capza2	12343	2.32574e-08	4.80792e-07
ENSMUSG00000079215	Zfp664	269704	2.35138e-08	4.85471e-07
ENSMUSG00000096917	2500002B13Rik	78353	2.37115e-08	4.88305e-07
ENSMUSG00000024044	Epb4.1l3	13823	2.37541e-08	4.88561e-07
ENSMUSG00000060716	Plekhh1	211945	2.40072e-08	4.93139e-07
ENSMUSG00000020386	Sar1b	66397	2.43368e-08	4.99275e-07
ENSMUSG00000021371	Mcur1	76137	2.48107e-08	5.08352e-07
ENSMUSG00000041782	Lad1	16763	2.5373e-08	5.18559e-07
ENSMUSG00000016252	Atp5e	67126	2.54177e-08	5.18817e-07
ENSMUSG00000030942	Thumpd1	233802	2.70212e-08	5.48086e-07
ENSMUSG00000053199	Arhgap20	244867	2.74324e-08	5.55729e-07
ENSMUSG00000004038	Gstm3	14864	2.76534e-08	5.58806e-07
ENSMUSG00000044156	Hepacam2	101202	2.78803e-08	5.62688e-07
ENSMUSG00000051341	Zfp52	22710	2.79891e-08	5.63453e-07
ENSMUSG00000021576	Pdcd6	18570	2.79901e-08	5.63453e-07
ENSMUSG00000035765	Dym	69190	2.91244e-08	5.84151e-07
ENSMUSG00000070704	Ugt2b36	231396	2.92521e-08	5.85792e-07
ENSMUSG00000078439	2210404O07Rik	72273	2.94697e-08	5.88156e-07
ENSMUSG00000026413	Pkp1	18772	2.9914e-08	5.94821e-07
ENSMUSG00000033684	Qsox1	104009	3.06268e-08	6.075e-07
ENSMUSG00000024507	Hsd17b4	15488	3.12075e-08	6.18261e-07
ENSMUSG00000029111	Nelfa	24116	3.20975e-08	6.34338e-07
ENSMUSG00000034109	Golim4	73124	3.38916e-08	6.6816e-07
ENSMUSG00000004364	Cul3	26554	3.43022e-08	6.75431e-07
ENSMUSG00000097779	4833407H14Rik	73899	3.43463e-08	6.75478e-07
ENSMUSG00000078670	Fam174b	100038347	3.59744e-08	7.0407e-07
ENSMUSG00000051517	Arhgef39	230098	3.64744e-08	7.12132e-07
ENSMUSG00000059824	Dbp	13170	3.66475e-08	7.14509e-07
ENSMUSG00000021361	Tmem14c	66154	3.72955e-08	7.24662e-07
ENSMUSG00000040370	Lyrm5	67636	3.76285e-08	7.28506e-07
ENSMUSG00000036985	Zdhhc9	208884	3.79802e-08	7.33912e-07
ENSMUSG00000064337	mt-Rnr1	17724	3.82361e-08	7.37618e-07
ENSMUSG00000019888	Mgat4c	67569	4.04274e-08	7.76187e-07
ENSMUSG00000027870	Hao2	56185	4.05209e-08	7.77059e-07
ENSMUSG00000042408	Zmym6	100177	4.08687e-08	7.828e-07
ENSMUSG00000026655	Fam107b	66540	4.14125e-08	7.9134e-07
ENSMUSG00000047044	D030056L22Rik	225995	4.18399e-08	7.97622e-07
ENSMUSG00000087153	Gm6483	624198	4.24358e-08	8.0708e-07
ENSMUSG00000046785	Epm2aip1	77781	4.25646e-08	8.08576e-07
ENSMUSG00000063882	Uqcrh	66576	4.28651e-08	8.1333e-07
ENSMUSG00000055200	Sertad3	170742	4.30332e-08	8.15562e-07
ENSMUSG00000023019	Gpd1	14555	4.37225e-08	8.26688e-07
ENSMUSG00000030800	Prss8	76560	4.40548e-08	8.31027e-07
ENSMUSG00000024068	Spast	50850	4.41521e-08	8.31892e-07
ENSMUSG00000030330	Ing4	28019	4.50279e-08	8.47405e-07
ENSMUSG00000005682	Pan2	103135	4.57074e-08	8.58195e-07
ENSMUSG00000024758	Rtn3	20168	4.59534e-08	8.61813e-07
ENSMUSG00000006390	Elovl1	54325	4.68507e-08	8.74583e-07
ENSMUSG00000024750	Zfand5	22682	4.68049e-08	8.74583e-07
ENSMUSG00000030835	Nomo1	211548	4.75879e-08	8.87319e-07
ENSMUSG00000079173	Zan	22635	4.78389e-08	8.90972e-07
ENSMUSG00000074158	9830147E19Rik	208111	4.81373e-08	8.94746e-07
ENSMUSG00000035325	Sec31a	69162	4.81523e-08	8.94746e-07
ENSMUSG00000041935	AW549877	106064	4.93504e-08	9.14907e-07
ENSMUSG00000026870	Cutal	77996	5.12724e-08	9.4512e-07
ENSMUSG00000047719	Ubiad1	71707	5.20739e-08	9.5771e-07
ENSMUSG00000024576	Csnk1a1	93687	5.38851e-08	9.85414e-07
ENSMUSG00000002625	Akap8l	54194	5.49934e-08	9.98903e-07
ENSMUSG00000054452	Aes	14797	5.50875e-08	9.99488e-07
ENSMUSG00000021868	Ppif	105675	5.60011e-08	1.01493e-06
ENSMUSG00000018927	Ccl6	20305	5.65106e-08	1.02073e-06
ENSMUSG00000001576	Ergic1	67458	5.74092e-08	1.03349e-06
ENSMUSG00000097147	Gm26780	_	5.80785e-08	1.04438e-06
ENSMUSG00000071796	6820431F20Rik	547150	5.86675e-08	1.05263e-06
ENSMUSG00000062198	2700097O09Rik	72658	5.91895e-08	1.05964e-06
ENSMUSG00000005836	Gata6	14465	6.01281e-08	1.07407e-06
ENSMUSG00000020003	Pex7	18634	6.02694e-08	1.07422e-06
ENSMUSG00000026576	Atp1b1	11931	6.02167e-08	1.07422e-06
ENSMUSG00000073987	Ggh	14590	6.07734e-08	1.08201e-06
ENSMUSG00000000811	Txnrd3	232223	6.29596e-08	1.11847e-06
ENSMUSG00000029186	Pi4k2b	67073	6.49584e-08	1.15018e-06
ENSMUSG00000002679	Med6	69792	6.59345e-08	1.16237e-06
ENSMUSG00000039952	Dag1	13138	6.60519e-08	1.16318e-06
ENSMUSG00000020444	Guk1	14923	6.62869e-08	1.16604e-06
ENSMUSG00000065979	Cpped1	223978	6.68154e-08	1.17372e-06
ENSMUSG00000026271	Gpr35	64095	6.89384e-08	1.20743e-06
ENSMUSG00000049339	Fam134a	227298	7.14161e-08	1.24677e-06
ENSMUSG00000063172	Hspb11	72938	7.2912e-08	1.27152e-06
ENSMUSG00000073700	Klhl21	242785	7.33103e-08	1.27708e-06
ENSMUSG00000024521	Pmaip1	58801	7.34083e-08	1.27742e-06
ENSMUSG00000020091	Eif4ebp2	13688	7.39582e-08	1.28422e-06
ENSMUSG00000014980	Tsen15	66637	7.86745e-08	1.35882e-06
ENSMUSG00000032757	Bet1	12068	7.89091e-08	1.36141e-06
ENSMUSG00000087060	2810442I21Rik	72735	7.99316e-08	1.37685e-06
ENSMUSG00000002504	Slc9a3r2	65962	8.14076e-08	1.40004e-06
ENSMUSG00000039145	Camk1d	227541	8.16882e-08	1.40337e-06
ENSMUSG00000056692	D17Wsu92e	224647	8.27999e-08	1.42096e-06
ENSMUSG00000037503	Fam168b	214469	8.41279e-08	1.44069e-06
ENSMUSG00000045519	Zfp560	434377	8.80647e-08	1.50492e-06
ENSMUSG00000045817	Zfp36l2	12193	9.03531e-08	1.53591e-06
ENSMUSG00000034066	Farp2	227377	9.15014e-08	1.55216e-06
ENSMUSG00000020923	Ubtf	21429	9.1862e-08	1.55665e-06
ENSMUSG00000030688	Stard10	56018	9.34492e-08	1.58188e-06
ENSMUSG00000028124	Gclm	14630	9.40722e-08	1.58744e-06
ENSMUSG00000020910	Adprm	66358	9.43338e-08	1.5902e-06
ENSMUSG00000024527	Afg3l2	69597	9.57219e-08	1.60857e-06
ENSMUSG00000029780	Nt5c3	107569	9.65457e-08	1.62073e-06
ENSMUSG00000018677	Slc25a39	68066	9.95013e-08	1.66e-06
ENSMUSG00000026223	Itm2c	64294	1.01e-07	1.68326e-06
ENSMUSG00000038756	Ttll6	237930	1.01569e-07	1.691e-06
ENSMUSG00000008822	Acyp1	66204	1.04518e-07	1.73118e-06
ENSMUSG00000024317	Rnf138	56515	1.04709e-07	1.73257e-06
ENSMUSG00000020056	Ccdc53	67282	1.06276e-07	1.75311e-06
ENSMUSG00000066637	Ttc32	75516	1.09425e-07	1.80082e-06
ENSMUSG00000027999	Pla2g12a	66350	1.09507e-07	1.80082e-06
ENSMUSG00000024978	Gpam	14732	1.09725e-07	1.80082e-06
ENSMUSG00000064339	mt-Rnr2	17725	1.11231e-07	1.82185e-06
ENSMUSG00000063730	Hsd3b2	15493	1.1211e-07	1.83253e-06
ENSMUSG00000085148	Mir22hg	100042498	1.1351e-07	1.85354e-06
ENSMUSG00000010554	Mettl16	67493	1.14729e-07	1.86778e-06
ENSMUSG00000002981	Clptm1	56457	1.16277e-07	1.88539e-06
ENSMUSG00000068917	Clk2	12748	1.19233e-07	1.92945e-06
ENSMUSG00000031839	Hsbp1	68196	1.19831e-07	1.93718e-06
ENSMUSG00000042638	Gucy2c	14917	1.20099e-07	1.93959e-06
ENSMUSG00000032504	Pdcd6ip	18571	1.21419e-07	1.95894e-06
ENSMUSG00000021686	Ap3b1	11774	1.22097e-07	1.96791e-06
ENSMUSG00000054708	Ankrd24	70615	1.2317e-07	1.98205e-06
ENSMUSG00000028907	Utp11l	67205	1.25346e-07	2.01426e-06
ENSMUSG00000079065	BC005561	100042165	1.29885e-07	2.07687e-06
ENSMUSG00000027274	Mkks	59030	1.29685e-07	2.07687e-06
ENSMUSG00000029613	Eif2ak1	15467	1.30439e-07	2.08367e-06
ENSMUSG00000029655	N4bp2l2	381695	1.36006e-07	2.16192e-06
ENSMUSG00000021213	Akr1c13	27384	1.38837e-07	2.20044e-06
ENSMUSG00000003865	Gys1	14936	1.40206e-07	2.21778e-06
ENSMUSG00000037049	Smpd1	20597	1.40688e-07	2.22323e-06
ENSMUSG00000023025	Larp4	207214	1.41881e-07	2.23989e-06
ENSMUSG00000013663	Pten	19211	1.44461e-07	2.2784e-06
ENSMUSG00000031647	Mfap3l	71306	1.44954e-07	2.28394e-06
ENSMUSG00000026618	Iars2	381314	1.45313e-07	2.28736e-06
ENSMUSG00000030990	Pgap2	233575	1.46346e-07	2.30139e-06
ENSMUSG00000042043	Tbca	21371	1.59082e-07	2.48235e-06
ENSMUSG00000037916	Ndufv1	17995	1.61355e-07	2.51297e-06
ENSMUSG00000025162	Csnk1d	104318	1.62794e-07	2.52808e-06
ENSMUSG00000022533	Atp13a3	224088	1.63114e-07	2.53062e-06
ENSMUSG00000010080	Epn3	71889	1.64265e-07	2.54602e-06
ENSMUSG00000031712	Il15	16168	1.64735e-07	2.55087e-06
ENSMUSG00000048251	Bcl11b	58208	1.67385e-07	2.58695e-06
ENSMUSG00000021236	Entpd5	12499	1.68628e-07	2.60119e-06
ENSMUSG00000023905	Tnfrsf12a	27279	1.70009e-07	2.61554e-06
ENSMUSG00000022445	Cyp2d26	76279	1.70863e-07	2.62375e-06
ENSMUSG00000038459	Abhd17c	70178	1.7243e-07	2.63718e-06
ENSMUSG00000002015	Bcap31	27061	1.73199e-07	2.64644e-06
ENSMUSG00000028032	Papss1	23971	1.79117e-07	2.7317e-06
ENSMUSG00000061518	Cox5b	12859	1.81648e-07	2.76249e-06
ENSMUSG00000056671	Prelid2	77619	1.84088e-07	2.79434e-06
ENSMUSG00000026154	1110058L19Rik	68002	1.84388e-07	2.79626e-06
ENSMUSG00000075706	Gpx4	625249	1.87624e-07	2.8347e-06
ENSMUSG00000027875	Hmgcs2	15360	1.87972e-07	2.83731e-06
ENSMUSG00000075420	Smim6	68528	1.89456e-07	2.85438e-06
ENSMUSG00000039157	Fam102a	98952	1.90456e-07	2.86424e-06
ENSMUSG00000027227	Sord	20322	1.90733e-07	2.86561e-06
ENSMUSG00000034793	G6pc3	68401	1.9106e-07	2.86784e-06
ENSMUSG00000028756	Pink1	68943	1.93399e-07	2.90027e-06
ENSMUSG00000075486	Commd6	66200	1.9384e-07	2.9015e-06
ENSMUSG00000000058	Cav2	12390	2.00664e-07	2.99809e-06
ENSMUSG00000019370	Calm3	12315	2.08203e-07	3.10499e-06
ENSMUSG00000060147	Serpinb6a	20719	2.11792e-07	3.1498e-06
ENSMUSG00000020803	Txndc17	52700	2.24734e-07	3.32088e-06
ENSMUSG00000021983	Atp8a2	50769	2.25126e-07	3.32365e-06
ENSMUSG00000052151	Ppap2c	50784	2.27427e-07	3.35455e-06
ENSMUSG00000028232	Tmem68	72098	2.2945e-07	3.3813e-06
ENSMUSG00000035958	Tdp2	56196	2.32466e-07	3.42263e-06
ENSMUSG00000028458	Tesk1	21754	2.33085e-07	3.42848e-06
ENSMUSG00000020463	Smek2	104570	2.34841e-07	3.44817e-06
ENSMUSG00000070563	Spaca4	69363	2.3697e-07	3.46998e-06
ENSMUSG00000021990	Spata13	219140	2.36875e-07	3.46998e-06
ENSMUSG00000038208	Pgap3	320655	2.39609e-07	3.50233e-06
ENSMUSG00000035413	Tmem98	103743	2.42534e-07	3.54183e-06
ENSMUSG00000050732	Vamp8	22320	2.42853e-07	3.54328e-06
ENSMUSG00000012422	Tmem167	66074	2.44957e-07	3.56546e-06
ENSMUSG00000029269	Sult1b1	56362	2.45034e-07	3.56546e-06
ENSMUSG00000022124	Fbxl3	50789	2.47211e-07	3.5939e-06
ENSMUSG00000035234	Fam175a	70681	2.50099e-07	3.62935e-06
ENSMUSG00000031950	Gabarapl2	93739	2.54366e-07	3.68466e-06
ENSMUSG00000053332	Gas5	14455	2.59343e-07	3.74333e-06
ENSMUSG00000033557	Fam20b	215015	2.71082e-07	3.89885e-06
ENSMUSG00000018377	Vezf1	22344	2.74292e-07	3.94151e-06
ENSMUSG00000022820	Ndufb4	68194	2.75736e-07	3.95875e-06
ENSMUSG00000020019	Ntn4	57764	2.76787e-07	3.97031e-06
ENSMUSG00000005813	Metap1	75624	2.77864e-07	3.98072e-06
ENSMUSG00000028675	Pnrc2	52830	2.80702e-07	4.01222e-06
ENSMUSG00000002565	Scin	20259	2.8198e-07	4.02693e-06
ENSMUSG00000089635	Gm16559	102634608	2.83496e-07	4.04077e-06
ENSMUSG00000030094	Xpc	22591	2.83699e-07	4.04077e-06
ENSMUSG00000044080	S100a1	20193	2.85147e-07	4.05783e-06
ENSMUSG00000053730	Tmem39b	230770	2.86417e-07	4.0723e-06
ENSMUSG00000020186	Csrp2	13008	2.87174e-07	4.07949e-06
ENSMUSG00000029865	Sval1	71578	2.92997e-07	4.15491e-06
ENSMUSG00000022781	Pak2	224105	2.98369e-07	4.22737e-06
ENSMUSG00000089736	Gm14378	100044509	2.999e-07	4.24499e-06
ENSMUSG00000030884	Uqcrc2	67003	3.00922e-07	4.25237e-06
ENSMUSG00000022450	Ndufa6	67130	3.03562e-07	4.28218e-06
ENSMUSG00000039611	Tmem246	67063	3.0401e-07	4.28476e-06
ENSMUSG00000073043	Atoh1	11921	3.05103e-07	4.29643e-06
ENSMUSG00000029189	Sel1l3	231238	3.09146e-07	4.34579e-06
ENSMUSG00000002455	Prpf6	68879	3.11289e-07	4.36831e-06
ENSMUSG00000025893	Kbtbd3	69149	3.11904e-07	4.37315e-06
ENSMUSG00000005823	Gpr108	78308	3.12771e-07	4.38151e-06
ENSMUSG00000030894	Tpp1	12751	3.17239e-07	4.43258e-06
ENSMUSG00000009828	Ick	56542	3.29819e-07	4.58852e-06
ENSMUSG00000022550	Adck5	268822	3.37634e-07	4.67712e-06
ENSMUSG00000020634	Ubxn2a	217379	3.39347e-07	4.69681e-06
ENSMUSG00000052565	Hist1h1d	14957	3.40382e-07	4.7069e-06
ENSMUSG00000048486	Fitm2	228859	3.41472e-07	4.71383e-06
ENSMUSG00000066090	Insl5	23919	3.41804e-07	4.71383e-06
ENSMUSG00000001289	Pfdn5	56612	3.44092e-07	4.73478e-06
ENSMUSG00000056973	Ces1d	104158	3.4414e-07	4.73478e-06
ENSMUSG00000034035	Ccdc17	622665	3.45203e-07	4.74536e-06
ENSMUSG00000028207	Asph	65973	3.46598e-07	4.76049e-06
ENSMUSG00000027954	Efna1	13636	3.50157e-07	4.80529e-06
ENSMUSG00000025404	R3hdm2	71750	3.51079e-07	4.81387e-06
ENSMUSG00000024426	Atat1	73242	3.57103e-07	4.88817e-06
ENSMUSG00000020485	Supt4a	20922	3.62914e-07	4.94446e-06
ENSMUSG00000020889	Nr1d1	217166	3.67715e-07	4.99536e-06
ENSMUSG00000031751	Amfr	23802	3.70989e-07	5.02936e-06
ENSMUSG00000020747	2310067B10Rik	71947	3.71151e-07	5.02936e-06
ENSMUSG00000071107	4732465J04Rik	_	3.75661e-07	5.0777e-06
ENSMUSG00000041351	Rap1gap	110351	3.76445e-07	5.08405e-06
ENSMUSG00000051232	Tmem199	195040	3.84155e-07	5.17521e-06
ENSMUSG00000087497	2810001G20Rik	66456	3.92658e-07	5.28096e-06
ENSMUSG00000002580	Mien1	103742	3.96145e-07	5.32343e-06
ENSMUSG00000064351	mt-Co1	17708	3.98831e-07	5.35507e-06
ENSMUSG00000003847	Nfat5	54446	4.02225e-07	5.38721e-06
ENSMUSG00000051316	Taf7	24074	4.06237e-07	5.43644e-06
ENSMUSG00000056383	AI987944	233168	4.10866e-07	5.49385e-06
ENSMUSG00000027187	Cat	12359	4.13247e-07	5.51656e-06
ENSMUSG00000027287	Snap23	20619	4.19224e-07	5.57792e-06
ENSMUSG00000069270	Hist1h2ac	319164	4.4006e-07	5.8121e-06
ENSMUSG00000015943	Bola1	69168	4.42629e-07	5.82699e-06
ENSMUSG00000000563	Atp5f1	11950	4.42274e-07	5.82699e-06
ENSMUSG00000030157	Clec2d	93694	4.44508e-07	5.84337e-06
ENSMUSG00000026761	Orc4	26428	4.44596e-07	5.84337e-06
ENSMUSG00000075595	Zfp652	268469	4.57959e-07	6.00922e-06
ENSMUSG00000074004	B3gnt6	272411	4.63381e-07	6.06762e-06
ENSMUSG00000013495	Tmem175	72392	4.69476e-07	6.12555e-06
ENSMUSG00000072915	Gm12258	237769	4.73869e-07	6.16868e-06
ENSMUSG00000035200	Chrnb4	108015	4.74774e-07	6.17474e-06
ENSMUSG00000053964	Lgals4	16855	4.75979e-07	6.18543e-06
ENSMUSG00000021431	Snrnp48	67797	4.79307e-07	6.21868e-06
ENSMUSG00000022514	Il1rap	16180	4.94826e-07	6.38927e-06
ENSMUSG00000063704	Mapk15	332110	5.00724e-07	6.44471e-06
ENSMUSG00000039202	Abhd2	54608	5.01113e-07	6.44471e-06
ENSMUSG00000035735	Dagla	269060	5.08774e-07	6.51731e-06
ENSMUSG00000024959	Bad	12015	5.17068e-07	6.61129e-06
ENSMUSG00000024146	Cript	56724	5.18084e-07	6.6156e-06
ENSMUSG00000021519	Mterfd1	66410	5.30144e-07	6.74828e-06
ENSMUSG00000021936	Mapk8	26419	5.31616e-07	6.76169e-06
ENSMUSG00000026380	Tfcp2l1	81879	5.41946e-07	6.88224e-06
ENSMUSG00000019689	1110001J03Rik	66117	5.46147e-07	6.92471e-06
ENSMUSG00000036565	Ttyh3	78339	5.4895e-07	6.94502e-06
ENSMUSG00000015970	Chdh	218865	5.54497e-07	6.9922e-06
ENSMUSG00000048992	Prss32	69814	5.59413e-07	7.04869e-06
ENSMUSG00000027684	Mecom	14013	5.69154e-07	7.14947e-06
ENSMUSG00000020520	Galnt10	171212	5.6918e-07	7.14947e-06
ENSMUSG00000020390	Ube2b	22210	5.82809e-07	7.29798e-06
ENSMUSG00000027993	Trim2	80890	5.92205e-07	7.38703e-06
ENSMUSG00000036450	Hif1an	319594	5.92753e-07	7.38817e-06
ENSMUSG00000024277	Mapre2	212307	6.06867e-07	7.55825e-06
ENSMUSG00000086841	2410006H16Rik	69221	6.13014e-07	7.6172e-06
ENSMUSG00000021866	Anxa11	11744	6.30906e-07	7.78328e-06
ENSMUSG00000002326	Gmpr2	105446	6.32641e-07	7.78924e-06
ENSMUSG00000047854	Stx19	68159	6.50375e-07	7.97721e-06
ENSMUSG00000037370	Enpp1	18605	6.52423e-07	7.99021e-06
ENSMUSG00000061461	Smim20	66278	6.55246e-07	8.0187e-06
ENSMUSG00000035342	Lzts2	226154	6.59299e-07	8.0622e-06
ENSMUSG00000053453	Thoc7	66231	6.60989e-07	8.06972e-06
ENSMUSG00000031891	Hsd11b2	15484	6.61412e-07	8.06972e-06
ENSMUSG00000078908	Mon1b	270096	6.71607e-07	8.17561e-06
ENSMUSG00000041236	Vps41	218035	6.75343e-07	8.20871e-06
ENSMUSG00000031163	Glod5	69824	6.8005e-07	8.25352e-06
ENSMUSG00000025450	Gm9752	791300	6.96262e-07	8.43129e-06
ENSMUSG00000032580	Rbm5	83486	6.97845e-07	8.43781e-06
ENSMUSG00000036309	Skp1a	21402	7.02394e-07	8.48647e-06
ENSMUSG00000095457	Gm21911	668128	7.06281e-07	8.5207e-06
ENSMUSG00000031089	Slc6a14	56774	7.10095e-07	8.56033e-06
ENSMUSG00000044060	A830010M20Rik	231570	7.14494e-07	8.60693e-06
ENSMUSG00000049076	Acap2	78618	7.20459e-07	8.65301e-06
ENSMUSG00000019861	Gopc	94221	7.22524e-07	8.67136e-06
ENSMUSG00000043019	Edem3	66967	7.29015e-07	8.74277e-06
ENSMUSG00000027937	Jtb	23922	7.30796e-07	8.75115e-06
ENSMUSG00000031924	Cyb5b	66427	7.34261e-07	8.78613e-06
ENSMUSG00000086389	Gm15998	100038411	7.47413e-07	8.93029e-06
ENSMUSG00000034158	Lrrc58	320184	7.5132e-07	8.97034e-06
ENSMUSG00000029056	Pank4	269614	7.58866e-07	9.0404e-06
ENSMUSG00000032280	Tle3	21887	7.63845e-07	9.09302e-06
ENSMUSG00000039234	Sec24d	69608	7.65062e-07	9.1008e-06
ENSMUSG00000030747	Dgat2	67800	7.65748e-07	9.10227e-06
ENSMUSG00000021140	Pcnx	54604	7.88032e-07	9.33968e-06
ENSMUSG00000024099	Ndufv2	72900	8.09627e-07	9.56057e-06
ENSMUSG00000037058	Paip2	67869	8.26471e-07	9.73104e-06
ENSMUSG00000030815	Phkg2	68961	8.28665e-07	9.74978e-06
ENSMUSG00000087679	C330006A16Rik	109299	8.34078e-07	9.7992e-06
ENSMUSG00000023791	Pigx	72084	8.35282e-07	9.80622e-06
ENSMUSG00000037005	Xpnpep2	170745	8.52741e-07	9.98943e-06
ENSMUSG00000027247	Arhgap1	228359	8.69701e-07	1.0166e-05
ENSMUSG00000024039	Cbs	12411	8.7662e-07	1.02247e-05
ENSMUSG00000015488	Cacfd1	381356	8.83335e-07	1.02882e-05
ENSMUSG00000031853	BC021891	234878	8.83194e-07	1.02882e-05
ENSMUSG00000020459	Mtif2	76784	9.06411e-07	1.05266e-05
ENSMUSG00000005362	Crbn	58799	9.10851e-07	1.0563e-05
ENSMUSG00000035649	Zcchc7	319885	9.19146e-07	1.06363e-05
ENSMUSG00000021712	Trim23	81003	9.25093e-07	1.06975e-05
ENSMUSG00000017760	Ctsa	19025	9.33503e-07	1.07716e-05
ENSMUSG00000024993	Fam45a	67894	9.47583e-07	1.09185e-05
ENSMUSG00000026895	Ndufa8	68375	9.55794e-07	1.09818e-05
ENSMUSG00000037440	Vnn1	22361	9.73996e-07	1.1183e-05
ENSMUSG00000024247	Pkdcc	106522	9.75757e-07	1.11952e-05
ENSMUSG00000026939	Tmem141	51875	9.81748e-07	1.12528e-05
ENSMUSG00000030838	Ush1c	72088	9.99141e-07	1.13988e-05
ENSMUSG00000020277	Pfkl	18641	1.00019e-06	1.14027e-05
ENSMUSG00000024283	Wac	225131	1.03255e-06	1.17221e-05
ENSMUSG00000055817	Mta3	116871	1.04155e-06	1.18159e-05
ENSMUSG00000061371	Zfp873	408062	1.04821e-06	1.18749e-05
ENSMUSG00000046804	Phgr1	53906	1.06168e-06	1.2019e-05
ENSMUSG00000021809	Nudt13	67725	1.08496e-06	1.22567e-05
ENSMUSG00000026926	Pmpca	66865	1.09103e-06	1.23167e-05
ENSMUSG00000034088	Hdlbp	110611	1.11187e-06	1.25345e-05
ENSMUSG00000001052	Sec24b	99683	1.12165e-06	1.26184e-05
ENSMUSG00000028691	Prdx1	18477	1.12012e-06	1.26184e-05
ENSMUSG00000068874	Selenbp1	20341	1.12914e-06	1.26938e-05
ENSMUSG00000044952	Kctd21	622320	1.13411e-06	1.27408e-05
ENSMUSG00000078492	1700045H11Rik	73348	1.14975e-06	1.28901e-05
ENSMUSG00000031105	Slc25a14	20523	1.15011e-06	1.28901e-05
ENSMUSG00000040147	Maob	109731	1.15059e-06	1.28901e-05
ENSMUSG00000097885	5031434O11Rik	100039684	1.16288e-06	1.30008e-05
ENSMUSG00000031700	Gpt2	108682	1.19638e-06	1.33476e-05
ENSMUSG00000015214	Mtmr1	53332	1.20285e-06	1.34105e-05
ENSMUSG00000051675	Trim32	69807	1.21301e-06	1.35145e-05
ENSMUSG00000019970	Sgk1	20393	1.22448e-06	1.36329e-05
ENSMUSG00000041654	Slc39a11	69806	1.23704e-06	1.37443e-05
ENSMUSG00000052396	Mogat2	233549	1.28413e-06	1.42381e-05
ENSMUSG00000066613	Zfp932	69504	1.32286e-06	1.46175e-05
ENSMUSG00000031521	Aga	11593	1.32482e-06	1.46291e-05
ENSMUSG00000040943	Tet2	214133	1.32775e-06	1.46515e-05
ENSMUSG00000056666	Retsat	67442	1.3377e-06	1.47512e-05
ENSMUSG00000047710	Champ1	101994	1.33907e-06	1.47563e-05
ENSMUSG00000038515	Grtp1	66790	1.34453e-06	1.4793e-05
ENSMUSG00000036402	Gng12	14701	1.34434e-06	1.4793e-05
ENSMUSG00000049775	Tmsb4x	19241	1.34515e-06	1.4793e-05
ENSMUSG00000022856	Tmem41a	66664	1.39183e-06	1.52185e-05
ENSMUSG00000044408	Sptssa	104725	1.39187e-06	1.52185e-05
ENSMUSG00000036639	Nudt1	17766	1.42865e-06	1.55735e-05
ENSMUSG00000032066	Bco2	170752	1.44035e-06	1.56694e-05
ENSMUSG00000025016	Tm9sf3	107358	1.45464e-06	1.57929e-05
ENSMUSG00000040813	Tex264	21767	1.46661e-06	1.59016e-05
ENSMUSG00000024942	Capn1	12333	1.48075e-06	1.60333e-05
ENSMUSG00000040562	Gstm2	14863	1.4858e-06	1.607e-05
ENSMUSG00000056310	Tyw1	100929	1.50279e-06	1.62393e-05
ENSMUSG00000038369	Ncoa6	56406	1.5084e-06	1.62782e-05
ENSMUSG00000036087	Slain2	75991	1.51309e-06	1.63071e-05
ENSMUSG00000031987	Egln1	112405	1.56039e-06	1.67944e-05
ENSMUSG00000028969	Cdk5	12568	1.57869e-06	1.69801e-05
ENSMUSG00000026452	Syt2	20980	1.63289e-06	1.75083e-05
ENSMUSG00000025979	Mob4	19070	1.65985e-06	1.77703e-05
ENSMUSG00000086390	1810019D21Rik	69771	1.67295e-06	1.78987e-05
ENSMUSG00000052397	Ezr	22350	1.69859e-06	1.81131e-05
ENSMUSG00000020788	Atp2a3	53313	1.71884e-06	1.83169e-05
ENSMUSG00000055371	Stam2	56324	1.73966e-06	1.85022e-05
ENSMUSG00000023073	Slc10a2	20494	1.74113e-06	1.85057e-05
ENSMUSG00000025969	Nrp2	18187	1.7849e-06	1.89087e-05
ENSMUSG00000001482	Def8	23854	1.78919e-06	1.89357e-05
ENSMUSG00000029201	Ugdh	22235	1.78979e-06	1.89357e-05
ENSMUSG00000020865	Abcc3	76408	1.79925e-06	1.90109e-05
ENSMUSG00000031767	Nudt7	67528	1.81071e-06	1.91195e-05
ENSMUSG00000020432	Tcn2	21452	1.83736e-06	1.9363e-05
ENSMUSG00000048373	Fgfbp1	14181	1.85427e-06	1.95284e-05
ENSMUSG00000028565	Nfia	18027	1.85985e-06	1.95745e-05
ENSMUSG00000039899	Fgl2	14190	1.86195e-06	1.95837e-05
ENSMUSG00000002109	Ddb2	107986	1.86319e-06	1.95841e-05
ENSMUSG00000003575	Crtc1	382056	1.86466e-06	1.95868e-05
ENSMUSG00000074489	Bglap3	12095	1.87109e-06	1.96415e-05
ENSMUSG00000037600	1810019J16Rik	69073	1.87394e-06	1.96588e-05
ENSMUSG00000071379	Hpcal1	53602	1.89945e-06	1.99005e-05
ENSMUSG00000014177	Tvp23b	67510	1.92282e-06	2.01193e-05
ENSMUSG00000038828	Tmem214	68796	1.94662e-06	2.03552e-05
ENSMUSG00000083594	Gm13722	100041372	1.94824e-06	2.0359e-05
ENSMUSG00000096956	0610007N19Rik	100616095	1.97418e-06	2.06034e-05
ENSMUSG00000000148	Brat1	231841	2.00102e-06	2.08565e-05
ENSMUSG00000028690	Mmachc	67096	2.02144e-06	2.10558e-05
ENSMUSG00000020841	Cpd	12874	2.02347e-06	2.10633e-05
ENSMUSG00000035597	Prpf39	328110	2.03319e-06	2.11509e-05
ENSMUSG00000028759	Hp1bp3	15441	2.11323e-06	2.19404e-05
ENSMUSG00000034957	Cebpa	12606	2.11451e-06	2.19404e-05
ENSMUSG00000042670	Immp1l	66541	2.15367e-06	2.23038e-05
ENSMUSG00000031937	Vstm5	69137	2.18868e-06	2.25796e-05
ENSMUSG00000022419	Deptor	97998	2.19128e-06	2.2592e-05
ENSMUSG00000037949	Ano10	102566	2.21307e-06	2.27731e-05
ENSMUSG00000024787	Snx15	69024	2.31248e-06	2.37055e-05
ENSMUSG00000053289	Ddx10	77591	2.31992e-06	2.37516e-05
ENSMUSG00000033857	Engase	217364	2.37521e-06	2.41951e-05
ENSMUSG00000055024	Ep300	328572	2.3814e-06	2.42429e-05
ENSMUSG00000030647	Ndufc2	68197	2.40772e-06	2.44646e-05
ENSMUSG00000031714	Gab1	14388	2.45172e-06	2.48492e-05
ENSMUSG00000028952	Zbtb48	100090	2.49328e-06	2.5223e-05
ENSMUSG00000003316	Glg1	20340	2.49209e-06	2.5223e-05
ENSMUSG00000027661	Slc2a10	170441	2.53887e-06	2.55945e-05
ENSMUSG00000029535	Triap1	69076	2.60194e-06	2.61815e-05
ENSMUSG00000026032	Ndufb3	66495	2.6026e-06	2.61815e-05
ENSMUSG00000019889	Ptprk	19272	2.665e-06	2.67426e-05
ENSMUSG00000085355	3010003L21Rik	109163	2.72328e-06	2.72936e-05
ENSMUSG00000033624	Pdpr	319518	2.72803e-06	2.73243e-05
ENSMUSG00000020774	Aspa	11484	2.73164e-06	2.73423e-05
ENSMUSG00000029434	Vps33a	77573	2.73516e-06	2.73423e-05
ENSMUSG00000031103	Elf4	56501	2.73524e-06	2.73423e-05
ENSMUSG00000020105	Lrig3	320398	2.7366e-06	2.73423e-05
ENSMUSG00000026611	Spata17	74717	2.74441e-06	2.74034e-05
ENSMUSG00000035936	Aldh5a1	214579	2.75375e-06	2.74797e-05
ENSMUSG00000027900	Dram2	67171	2.82589e-06	2.80955e-05
ENSMUSG00000040822	1700123O20Rik	58248	2.83898e-06	2.82083e-05
ENSMUSG00000002014	Ssr4	20832	2.85011e-06	2.83015e-05
ENSMUSG00000032905	Atg12	67526	2.89016e-06	2.8664e-05
ENSMUSG00000051375	Pcdh1	75599	2.8952e-06	2.86964e-05
ENSMUSG00000033808	Tmem87a	211499	2.94668e-06	2.91174e-05
ENSMUSG00000085121	5730437C11Rik	70558	2.95016e-06	2.9134e-05
ENSMUSG00000063884	Ptcd3	69956	2.9529e-06	2.91432e-05
ENSMUSG00000020100	Slc29a3	71279	2.96188e-06	2.91962e-05
ENSMUSG00000027035	Cers6	241447	3.02678e-06	2.97634e-05
ENSMUSG00000047215	Rpl9	20005	3.04878e-06	2.99251e-05
ENSMUSG00000027667	Zfp639	67778	3.08415e-06	3.01441e-05
ENSMUSG00000057894	Zfp329	67230	3.08359e-06	3.01441e-05
ENSMUSG00000035835	BC005764	216152	3.1214e-06	3.04898e-05
ENSMUSG00000040722	Scamp5	56807	3.16078e-06	3.08205e-05
ENSMUSG00000097583	6430590A07Rik	619719	3.24327e-06	3.15658e-05
ENSMUSG00000006476	Nsmf	56876	3.3279e-06	3.2331e-05
ENSMUSG00000024592	C330018D20Rik	77422	3.34172e-06	3.24263e-05
ENSMUSG00000031993	Snx19	102607	3.47791e-06	3.36468e-05
ENSMUSG00000041164	Zmiz2	52915	3.53962e-06	3.41621e-05
ENSMUSG00000019302	Atp6v0a1	11975	3.55876e-06	3.43264e-05
ENSMUSG00000031770	Herpud1	64209	3.59077e-06	3.46144e-05
ENSMUSG00000048833	Slc39a9	328133	3.62557e-06	3.48874e-05
ENSMUSG00000002222	Rmnd5a	68477	3.67571e-06	3.53279e-05
ENSMUSG00000032898	Fbxo21	231670	3.69328e-06	3.54546e-05
ENSMUSG00000013523	Bcas1	76960	3.73138e-06	3.57355e-05
ENSMUSG00000059534	Uqcr10	66152	3.8284e-06	3.65996e-05
ENSMUSG00000071267	Zfp942	73233	3.84895e-06	3.67743e-05
ENSMUSG00000037296	Lsm1	67207	3.87583e-06	3.70092e-05
ENSMUSG00000024976	Shoc2	56392	3.89496e-06	3.71481e-05
ENSMUSG00000008475	Arpc5	67771	3.89887e-06	3.71634e-05
ENSMUSG00000000303	Cdh1	12550	3.93409e-06	3.74329e-05
ENSMUSG00000072980	Oip5	70645	3.95669e-06	3.76037e-05
ENSMUSG00000062931	Zfp938	237411	4.00701e-06	3.80148e-05
ENSMUSG00000048970	C1galt1c1	59048	4.10073e-06	3.88356e-05
ENSMUSG00000046792	Zfp787	67109	4.14932e-06	3.92268e-05
ENSMUSG00000043683	Fem1a	14154	4.21626e-06	3.97667e-05
ENSMUSG00000027790	Sis	69983	4.22381e-06	3.97914e-05
ENSMUSG00000079179	1700012B15Rik	74173	4.2752e-06	4.02287e-05
ENSMUSG00000045435	Tmem60	212090	4.30113e-06	4.04256e-05
ENSMUSG00000074746	Pdzd8	107368	4.33108e-06	4.06834e-05
ENSMUSG00000079442	St6galnac4	20448	4.38698e-06	4.10892e-05
ENSMUSG00000009569	Mkl2	239719	4.45866e-06	4.17122e-05
ENSMUSG00000074818	Pdzd7	100503041	4.51652e-06	4.2229e-05
ENSMUSG00000024085	Man2a1	17158	4.5804e-06	4.27768e-05
ENSMUSG00000084917	Gm17477	_	4.59912e-06	4.29269e-05
ENSMUSG00000027673	Ndufb5	66046	4.61131e-06	4.30159e-05
ENSMUSG00000072763	5430403G16Rik	77200	4.61755e-06	4.30492e-05
ENSMUSG00000031246	Sh3bgrl	56726	4.64726e-06	4.32763e-05
ENSMUSG00000039217	Il18	16173	4.65564e-06	4.33293e-05
ENSMUSG00000041881	Ndufa7	66416	4.67011e-06	4.3439e-05
ENSMUSG00000039529	Atp8b1	54670	4.67797e-06	4.34829e-05
ENSMUSG00000097090	Gm26724	_	4.75137e-06	4.41187e-05
ENSMUSG00000067231	Cyp2c65	72303	4.75444e-06	4.41219e-05
ENSMUSG00000045107	Saysd1	67509	4.76484e-06	4.4193e-05
ENSMUSG00000043257	Pigv	230801	4.77119e-06	4.42265e-05
ENSMUSG00000022265	Ank	11732	4.79826e-06	4.44265e-05
ENSMUSG00000078903	Gm14391	665001	4.8127e-06	4.45346e-05
ENSMUSG00000035930	Chst4	26887	4.86952e-06	4.50347e-05
ENSMUSG00000022949	Clic6	209195	4.89039e-06	4.51672e-05
ENSMUSG00000029772	Ahcyl2	74340	4.89178e-06	4.51672e-05
ENSMUSG00000005514	Por	18984	5.03335e-06	4.63378e-05
ENSMUSG00000004655	Aqp1	11826	5.09681e-06	4.68153e-05
ENSMUSG00000043833	2900005J15Rik	67261	5.13048e-06	4.70979e-05
ENSMUSG00000002329	Mdp1	67881	5.19791e-06	4.76357e-05
ENSMUSG00000055932	Fto	26383	5.34303e-06	4.88548e-05
ENSMUSG00000005054	Cstb	13014	5.38178e-06	4.91536e-05
ENSMUSG00000034591	Slc41a2	338365	5.39466e-06	4.92156e-05
ENSMUSG00000014077	Chp1	56398	5.42484e-06	4.9463e-05
ENSMUSG00000025417	Pip4k2c	117150	5.43537e-06	4.95094e-05
ENSMUSG00000028048	Gba	14466	5.54122e-06	5.02972e-05
ENSMUSG00000078667	1700094D03Rik	99650	5.54969e-06	5.03115e-05
ENSMUSG00000033499	Larp4b	217980	5.55175e-06	5.03115e-05
ENSMUSG00000060002	Chpt1	212862	5.55213e-06	5.03115e-05
ENSMUSG00000087174	5530601H04Rik	71445	5.59251e-06	5.05924e-05
ENSMUSG00000074829	2010315B03Rik	630836	5.62694e-06	5.07901e-05
ENSMUSG00000015776	Med22	20933	5.75973e-06	5.19018e-05
ENSMUSG00000000168	Dlat	235339	5.77015e-06	5.19378e-05
ENSMUSG00000042870	Tom1	21968	5.82519e-06	5.23749e-05
ENSMUSG00000030706	Mrpl48	52443	5.86015e-06	5.25722e-05
ENSMUSG00000061838	Suclg2	20917	6.05732e-06	5.41138e-05
ENSMUSG00000032816	Igdcc4	56741	6.13003e-06	5.46899e-05
ENSMUSG00000031299	Pdha1	18597	6.16419e-06	5.48735e-05
ENSMUSG00000027244	Atg13	51897	6.24687e-06	5.55484e-05
ENSMUSG00000049580	Tsku	244152	6.26889e-06	5.57135e-05
ENSMUSG00000032440	Tgfbr2	21813	6.30211e-06	5.59472e-05
ENSMUSG00000026087	Mrpl30	107734	6.32759e-06	5.61426e-05
ENSMUSG00000026667	Uhmk1	16589	6.33354e-06	5.61646e-05
ENSMUSG00000003500	Impdh1	23917	6.51605e-06	5.76565e-05
ENSMUSG00000030824	Nucb1	18220	6.5232e-06	5.76882e-05
ENSMUSG00000039474	Wfs1	22393	6.55817e-06	5.79024e-05
ENSMUSG00000033940	Brk1	101314	6.55529e-06	5.79024e-05
ENSMUSG00000024764	Naa40	70999	6.71144e-06	5.90621e-05
ENSMUSG00000020131	Pcsk4	18551	6.83856e-06	6.01154e-05
ENSMUSG00000009470	Tnpo1	238799	6.90206e-06	6.06406e-05
ENSMUSG00000027761	Aadac	67758	7.04232e-06	6.17053e-05
ENSMUSG00000043029	Trpv3	246788	7.05738e-06	6.18037e-05
ENSMUSG00000045679	Pqlc3	217430	7.09742e-06	6.21207e-05
ENSMUSG00000018585	Atox1	11927	7.25379e-06	6.33179e-05
ENSMUSG00000090733	Rps27	57294	7.38879e-06	6.4392e-05
ENSMUSG00000022680	Pdxdc1	94184	7.50468e-06	6.53667e-05
ENSMUSG00000033318	Gstt2	14872	7.57306e-06	6.58558e-05
ENSMUSG00000022010	Tsc22d1	21807	7.58713e-06	6.59428e-05
ENSMUSG00000025575	Cant1	76025	7.65777e-06	6.6521e-05
ENSMUSG00000006818	Sod2	20656	7.76764e-06	6.73668e-05
ENSMUSG00000024145	Pigf	18701	7.87016e-06	6.82193e-05
ENSMUSG00000029106	Add1	11518	7.88184e-06	6.82474e-05
ENSMUSG00000021573	Tppp	72948	8.04074e-06	6.95115e-05
ENSMUSG00000063889	Crem	12916	8.04887e-06	6.95447e-05
ENSMUSG00000071203	Naip5	17951	8.08559e-06	6.97873e-05
ENSMUSG00000010651	Acaa1b	235674	8.13619e-06	7.01866e-05
ENSMUSG00000070000	Fcho1	74015	8.22795e-06	7.09403e-05
ENSMUSG00000028518	Prkaa2	108079	8.23796e-06	7.09887e-05
ENSMUSG00000087669	Gm11724	_	8.34804e-06	7.1899e-05
ENSMUSG00000072762	4930522L14Rik	100041734	8.40941e-06	7.23505e-05
ENSMUSG00000042032	Mat2b	108645	8.44174e-06	7.259e-05
ENSMUSG00000034903	Cobll1	319876	8.60725e-06	7.38168e-05
ENSMUSG00000097055	Gm4419	100043407	8.61774e-06	7.38677e-05
ENSMUSG00000035601	Trmt10b	69934	8.64979e-06	7.4103e-05
ENSMUSG00000004896	Rrnad1	229503	8.96447e-06	7.65556e-05
ENSMUSG00000020477	Mrps24	64660	8.98854e-06	7.67206e-05
ENSMUSG00000025528	2010106E10Rik	67715	9.18237e-06	7.80043e-05
ENSMUSG00000010392	Gosr1	53334	9.18006e-06	7.80043e-05
ENSMUSG00000040105	Ppapdc2	74411	9.19149e-06	7.80408e-05
ENSMUSG00000048429	1810026J23Rik	69773	9.46983e-06	8.02776e-05
ENSMUSG00000028854	Slc9a1	20544	9.51448e-06	8.06138e-05
ENSMUSG00000039568	Ubald1	207740	9.55391e-06	8.09054e-05
ENSMUSG00000001506	Col1a1	12842	9.60729e-06	8.13149e-05
ENSMUSG00000007891	Ctsd	13033	9.64383e-06	8.15505e-05
ENSMUSG00000020839	Tmigd1	66601	9.67589e-06	8.17243e-05
ENSMUSG00000097195	Snhg5	72655	9.70325e-06	8.18699e-05
ENSMUSG00000019087	Atp6ap1	54411	9.79484e-06	8.25565e-05
ENSMUSG00000038776	Ephx1	13849	9.90956e-06	8.34364e-05
ENSMUSG00000007038	Neu1	18010	1.00457e-05	8.44948e-05
ENSMUSG00000060261	Gtf2i	14886	1.01136e-05	8.49773e-05
ENSMUSG00000028799	Zfp362	230761	1.01294e-05	8.50657e-05
ENSMUSG00000050931	Sgms2	74442	1.02378e-05	8.58422e-05
ENSMUSG00000025479	Cyp2e1	13106	1.02443e-05	8.58525e-05
ENSMUSG00000075590	Nrbp2	223649	1.06183e-05	8.86652e-05
ENSMUSG00000036282	Naa30	70646	1.08143e-05	9.01154e-05
ENSMUSG00000022180	Slc7a8	50934	1.08713e-05	9.04852e-05
ENSMUSG00000000184	Ccnd2	12444	1.09073e-05	9.0703e-05
ENSMUSG00000039753	Fbxl5	242960	1.09842e-05	9.12959e-05
ENSMUSG00000030760	Acer3	66190	1.09961e-05	9.13482e-05
ENSMUSG00000047045	Tmem164	209497	1.10855e-05	9.19963e-05
ENSMUSG00000020163	Uqcr11	66594	1.12595e-05	9.32482e-05
ENSMUSG00000066232	Ipo7	233726	1.13214e-05	9.36652e-05
ENSMUSG00000045636	Mtus1	102103	1.13508e-05	9.38602e-05
ENSMUSG00000090000	Ier3ip1	66191	1.14442e-05	9.4488e-05
ENSMUSG00000034659	Tmem109	68539	1.15576e-05	9.51809e-05
ENSMUSG00000036644	Tbc1d9b	76795	1.16637e-05	9.59078e-05
ENSMUSG00000031938	4931406C07Rik	70984	1.16998e-05	9.61564e-05
ENSMUSG00000027215	Cd82	12521	1.17236e-05	9.63029e-05
ENSMUSG00000038324	Trpc4ap	56407	1.17498e-05	9.64691e-05
ENSMUSG00000034902	Pip5k1c	18717	1.18159e-05	9.69623e-05
ENSMUSG00000037351	Actr1b	226977	1.2022e-05	9.8454e-05
ENSMUSG00000000416	Cttnbp2	30785	1.20327e-05	9.84918e-05
ENSMUSG00000035632	Cnot3	232791	1.2062e-05	9.8681e-05
ENSMUSG00000006169	Clint1	216705	1.21459e-05	9.9217e-05
ENSMUSG00000029720	Gm20605	100316903	1.21903e-05	9.94289e-05
ENSMUSG00000031536	Polb	18970	1.21889e-05	9.94289e-05
ENSMUSG00000021216	Tubal3	238463	1.22866e-05	0.000100013
ENSMUSG00000035878	Hykk	235386	1.22987e-05	0.000100061
ENSMUSG00000029119	Man2b2	17160	1.24889e-05	0.000101557
ENSMUSG00000002635	Pdcd2l	68079	1.25416e-05	0.00010173
ENSMUSG00000041272	Tox	252838	1.25309e-05	0.00010173
ENSMUSG00000040048	Ndufb10	68342	1.25702e-05	0.000101911
ENSMUSG00000079037	Prnp	19122	1.27005e-05	0.000102864
ENSMUSG00000002279	Lmf1	76483	1.29263e-05	0.000104431
ENSMUSG00000027698	Nceh1	320024	1.29204e-05	0.000104431
ENSMUSG00000095649	Gm21884	668108	1.29781e-05	0.000104797
ENSMUSG00000046185	Zfp84	74352	1.30639e-05	0.000105385
ENSMUSG00000018042	Cyb5r3	109754	1.31617e-05	0.000106121
ENSMUSG00000074030	Exoc8	102058	1.32533e-05	0.000106806
ENSMUSG00000042015	Wdr41	218460	1.33346e-05	0.000107354
ENSMUSG00000001663	Gstt1	14871	1.34325e-05	0.000108035
ENSMUSG00000019761	Krt10	16661	1.36383e-05	0.000109472
ENSMUSG00000024513	Mbd2	17191	1.36522e-05	0.000109529
ENSMUSG00000031996	Aplp2	11804	1.36689e-05	0.000109609
ENSMUSG00000020068	Pbld2	68371	1.37201e-05	0.00010991
ENSMUSG00000041476	Smpx	66106	1.37409e-05	0.000110022
ENSMUSG00000039163	Cmc1	67899	1.40598e-05	0.000112273
ENSMUSG00000021794	Glud1	14661	1.40637e-05	0.000112273
ENSMUSG00000025260	Hsd17b10	15108	1.4229e-05	0.000113481
ENSMUSG00000028134	Ptbp2	56195	1.4323e-05	0.000114121
ENSMUSG00000018415	Gid4	66771	1.44057e-05	0.00011472
ENSMUSG00000020173	Cobl	12808	1.44576e-05	0.000115021
ENSMUSG00000021597	Ankrd32	105377	1.4541e-05	0.000115561
ENSMUSG00000005897	Nr2c1	22025	1.45448e-05	0.000115561
ENSMUSG00000010110	Stx5a	56389	1.45469e-05	0.000115561
ENSMUSG00000026142	Rhbdd1	76867	1.47425e-05	0.000117057
ENSMUSG00000030956	Fam53b	77938	1.47745e-05	0.000117253
ENSMUSG00000028914	Casp9	12371	1.47994e-05	0.000117393
ENSMUSG00000036054	Sugp2	234373	1.48396e-05	0.000117654
ENSMUSG00000027651	Rprd1b	70470	1.4859e-05	0.000117693
ENSMUSG00000062963	Ufc1	66155	1.48568e-05	0.000117693
ENSMUSG00000085175	Gm11423	100503272	1.49565e-05	0.000118407
ENSMUSG00000031604	Sc4mol	66234	1.501e-05	0.000118772
ENSMUSG00000026439	Rbbp5	213464	1.50175e-05	0.000118773
ENSMUSG00000031608	Galnt7	108150	1.50611e-05	0.00011906
ENSMUSG00000030551	Nr2f2	11819	1.50988e-05	0.0001193
ENSMUSG00000026187	Xrcc5	22596	1.51326e-05	0.000119454
ENSMUSG00000045438	Cox19	68033	1.51909e-05	0.000119852
ENSMUSG00000036977	Anapc10	68999	1.54937e-05	0.000121943
ENSMUSG00000068732	Tmem167b	67495	1.56227e-05	0.000122899
ENSMUSG00000003464	Pex19	19298	1.5769e-05	0.000123869
ENSMUSG00000041846	Smek1	68734	1.61319e-05	0.000126474
ENSMUSG00000086016	1700084C06Rik	76618	1.62071e-05	0.00012694
ENSMUSG00000025878	Uimc1	20184	1.62218e-05	0.000126993
ENSMUSG00000051351	Zfp46	22704	1.63146e-05	0.000127473
ENSMUSG00000024038	Ndufv3	78330	1.64382e-05	0.000128377
ENSMUSG00000022707	Gbe1	74185	1.64727e-05	0.000128522
ENSMUSG00000051234	Rnf7	19823	1.6531e-05	0.000128915
ENSMUSG00000002957	Ap2a2	11772	1.66335e-05	0.000129527
ENSMUSG00000035399	Oser1	66680	1.67409e-05	0.000130238
ENSMUSG00000027367	Stard7	99138	1.70207e-05	0.000131843
ENSMUSG00000085944	1700003D09Rik	69338	1.71388e-05	0.000132631
ENSMUSG00000089726	Mir17hg	75957	1.71342e-05	0.000132631
ENSMUSG00000015289	Lage3	66192	1.7176e-05	0.000132855
ENSMUSG00000039662	Icmt	57295	1.72227e-05	0.000133153
ENSMUSG00000022890	Atp5j	11957	1.73029e-05	0.000133708
ENSMUSG00000020273	Papolg	216578	1.74761e-05	0.000134854
ENSMUSG00000054428	Atpif1	11983	1.77228e-05	0.000136497
ENSMUSG00000022022	Mtrf1	211253	1.7753e-05	0.000136664
ENSMUSG00000026958	Dpp7	83768	1.7844e-05	0.000137299
ENSMUSG00000055866	Per2	18627	1.78552e-05	0.00013732
ENSMUSG00000054999	Naaladl1	381204	1.79542e-05	0.000138016
ENSMUSG00000073643	Wdfy1	69368	1.80086e-05	0.000138303
ENSMUSG00000042148	Cox10	70383	1.80429e-05	0.0001385
ENSMUSG00000029782	Tmem209	72649	1.80517e-05	0.000138502
ENSMUSG00000002768	Mea1	17256	1.80632e-05	0.000138525
ENSMUSG00000022515	Anks3	72615	1.83066e-05	0.000140258
ENSMUSG00000037992	Rara	19401	1.83476e-05	0.000140505
ENSMUSG00000019143	Hars2	70791	1.85594e-05	0.000141792
ENSMUSG00000014418	Hps5	246694	1.86486e-05	0.000142338
ENSMUSG00000013539	Tango2	27883	1.86648e-05	0.000142395
ENSMUSG00000035007	Rundc1	217201	1.86748e-05	0.000142404
ENSMUSG00000029823	Luc7l2	192196	1.86947e-05	0.000142449
ENSMUSG00000037643	Prkci	18759	1.86984e-05	0.000142449
ENSMUSG00000014773	Dll1	13388	1.92392e-05	0.000146294
ENSMUSG00000055963	Triqk	208820	1.93545e-05	0.000147101
ENSMUSG00000028906	Epb4.1	269587	1.95112e-05	0.000148223
ENSMUSG00000025139	Tollip	54473	1.96779e-05	0.000149349
ENSMUSG00000032526	Deb1	26901	1.97283e-05	0.000149591
ENSMUSG00000058254	Tspan7	21912	1.9913e-05	0.00015085
ENSMUSG00000042082	Arsb	11881	2.00093e-05	0.000151296
ENSMUSG00000089960	Ugt1a1	394436	2.01509e-05	0.000152295
ENSMUSG00000031818	Cox4i1	12857	2.02492e-05	0.000152766
ENSMUSG00000067344	Rps25-ps1	100042866	2.03788e-05	0.000153658
ENSMUSG00000037762	Slc16a9	66859	2.0526e-05	0.000154624
ENSMUSG00000066043	Phactr4	100169	2.05723e-05	0.000154901
ENSMUSG00000026826	Nr4a2	18227	2.06222e-05	0.000155132
ENSMUSG00000018931	Gm16515	24083	2.07993e-05	0.000156391
ENSMUSG00000028082	Sh3d19	27059	2.1007e-05	0.000157806
ENSMUSG00000034908	Sidt2	214597	2.10521e-05	0.000158072
ENSMUSG00000021994	Wnt5a	22418	2.11444e-05	0.000158618
ENSMUSG00000029310	Nudt9	74167	2.16876e-05	0.000162391
ENSMUSG00000040466	Blvrb	233016	2.17003e-05	0.000162411
ENSMUSG00000032121	Tmem218	66279	2.17394e-05	0.000162628
ENSMUSG00000067847	Romo1	67067	2.17745e-05	0.00016274
ENSMUSG00000042073	Abhd14b	76491	2.20967e-05	0.000164996
ENSMUSG00000027668	Mfn1	67414	2.21301e-05	0.000165168
ENSMUSG00000039168	Dap	223453	2.23004e-05	0.000166209
ENSMUSG00000024163	Mapk8ip3	30957	2.24889e-05	0.000167306
ENSMUSG00000024743	Syt7	54525	2.27197e-05	0.00016879
ENSMUSG00000022668	Gtpbp8	66067	2.29966e-05	0.000170612
ENSMUSG00000001768	Rin2	74030	2.32463e-05	0.000172306
ENSMUSG00000078247	Airn	104103	2.41302e-05	0.000178285
ENSMUSG00000035165	Kcne3	57442	2.43454e-05	0.000179466
ENSMUSG00000018849	Wwc1	211652	2.44957e-05	0.000180409
ENSMUSG00000020846	Fam101b	76566	2.46582e-05	0.000181523
ENSMUSG00000064254	Ethe1	66071	2.47135e-05	0.000181764
ENSMUSG00000029422	Rsrc2	208606	2.48078e-05	0.000182292
ENSMUSG00000006134	Crkl	12929	2.48641e-05	0.000182623
ENSMUSG00000025871	4833439L19Rik	97820	2.50031e-05	0.000183477
ENSMUSG00000057103	Cml1	66116	2.54334e-05	0.000186465
ENSMUSG00000020072	Pbld1	68371	2.55142e-05	0.000186803
ENSMUSG00000020917	Acly	104112	2.55882e-05	0.000187261
ENSMUSG00000001665	Gstt3	103140	2.56151e-05	0.000187372
ENSMUSG00000081534	Slc48a1	67739	2.58428e-05	0.000188696
ENSMUSG00000036427	Gpi1	14751	2.60333e-05	0.000189916
ENSMUSG00000030314	Atg7	74244	2.6071e-05	0.000190106
ENSMUSG00000021285	Ppp1r13b	21981	2.61241e-05	0.000190407
ENSMUSG00000026696	Vamp4	53330	2.62241e-05	0.000190963
ENSMUSG00000067377	Tspan6	56496	2.64727e-05	0.000192687
ENSMUSG00000029998	Pcyox1	66881	2.66204e-05	0.0001935
ENSMUSG00000020402	Vdac1	22333	2.78224e-05	0.000201603
ENSMUSG00000052419	2610001J05Rik	66520	2.85092e-05	0.000206302
ENSMUSG00000031482	Slc25a15	18408	2.85576e-05	0.00020656
ENSMUSG00000084998	Gm16279	102635200	2.87015e-05	0.000207436
ENSMUSG00000041936	Agrn	11603	2.87654e-05	0.000207784
ENSMUSG00000031782	Coq9	67914	2.8798e-05	0.000207834
ENSMUSG00000062580	Timm17a	21854	2.8848e-05	0.000208102
ENSMUSG00000034714	Ttyh2	117160	2.95711e-05	0.000212938
ENSMUSG00000003062	Stard3nl	76205	2.96332e-05	0.000213291
ENSMUSG00000030374	Strn4	97387	2.99706e-05	0.000215431
ENSMUSG00000031691	Tnpo2	212999	3.02684e-05	0.000216951
ENSMUSG00000046761	Fam83h	105732	3.03229e-05	0.000217191
ENSMUSG00000020366	Mapk9	26420	3.07445e-05	0.000220016
ENSMUSG00000004366	Sst	20604	3.07957e-05	0.000220187
ENSMUSG00000065147	Snora31	100303751	3.08574e-05	0.000220531
ENSMUSG00000038497	Tmco3	234076	3.08932e-05	0.000220689
ENSMUSG00000030214	Plbd1	66857	3.09513e-05	0.000221006
ENSMUSG00000022529	Zfp263	74120	3.13726e-05	0.00022362
ENSMUSG00000000823	Znf512b	269401	3.13637e-05	0.00022362
ENSMUSG00000066880	Zfp617	170938	3.14852e-05	0.000224224
ENSMUSG00000020719	Ddx5	13207	3.22262e-05	0.000228897
ENSMUSG00000037260	Hgsnat	52120	3.24112e-05	0.000230002
ENSMUSG00000041849	Card6	239319	3.26865e-05	0.000231454
ENSMUSG00000021336	Slc17a4	319848	3.29352e-05	0.000233113
ENSMUSG00000078317	F8a	14070	3.30021e-05	0.000233484
ENSMUSG00000021257	Angel1	68737	3.33543e-05	0.000235563
ENSMUSG00000003031	Cdkn1b	12576	3.33774e-05	0.000235624
ENSMUSG00000031059	Ndufb11	104130	3.34413e-05	0.000235972
ENSMUSG00000002289	Angptl4	57875	3.39994e-05	0.000239388
ENSMUSG00000046671	Mtfr1l	76824	3.49585e-05	0.00024568
ENSMUSG00000030737	Slco2b1	101488	3.51385e-05	0.000246656
ENSMUSG00000028003	Lrat	79235	3.53926e-05	0.00024811
ENSMUSG00000004936	Map2k1	26395	3.58003e-05	0.00025054
ENSMUSG00000041058	Wwp1	107568	3.58599e-05	0.000250849
ENSMUSG00000062743	Zfp677	210503	3.61539e-05	0.000252796
ENSMUSG00000047793	Sned1	208777	3.66221e-05	0.000255848
ENSMUSG00000045854	Lyrm2	108755	3.67357e-05	0.000256414
ENSMUSG00000028383	Hsdl2	72479	3.67506e-05	0.000256414
ENSMUSG00000039789	Zfp597	71063	3.69127e-05	0.000257212
ENSMUSG00000058291	Zfp68	24135	3.69095e-05	0.000257212
ENSMUSG00000048546	Tob2	57259	3.69951e-05	0.000257674
ENSMUSG00000054099	Slc25a40	319653	3.70371e-05	0.000257856
ENSMUSG00000030704	Rab6a	19346	3.731e-05	0.000259176
ENSMUSG00000028672	Hmgcl	15356	3.7309e-05	0.000259176
ENSMUSG00000031613	Hpgd	15446	3.72913e-05	0.000259176
ENSMUSG00000037152	Ndufc1	66377	3.74191e-05	0.000259732
ENSMUSG00000006273	Atp6v1b2	11966	3.75306e-05	0.000260394
ENSMUSG00000029920	Smarcad1	13990	3.79029e-05	0.000262865
ENSMUSG00000060703	Cd302	66205	3.79475e-05	0.000263061
ENSMUSG00000010362	Rdm1	66599	3.80709e-05	0.000263803
ENSMUSG00000018846	Pank3	211347	3.80937e-05	0.000263849
ENSMUSG00000036533	Cdc42ep3	260409	3.81559e-05	0.000264053
ENSMUSG00000039065	Fam173b	68073	3.82892e-05	0.000264862
ENSMUSG00000025484	Bet1l	54399	3.85731e-05	0.000266484
ENSMUSG00000030313	Dennd5b	320560	3.91357e-05	0.000270024
ENSMUSG00000075517	Cyp2d37-ps	627860	3.99381e-05	0.00027474
ENSMUSG00000015846	Rxra	20181	4.00189e-05	0.000275179
ENSMUSG00000021238	Aldh6a1	104776	4.0515e-05	0.000278117
ENSMUSG00000033170	Card10	105844	4.08692e-05	0.000280073
ENSMUSG00000015759	Cnih1	12793	4.10146e-05	0.000280831
ENSMUSG00000024241	Sos1	20662	4.13352e-05	0.000282547
ENSMUSG00000026028	Trak2	70827	4.13209e-05	0.000282547
ENSMUSG00000000392	Fap	14089	4.15882e-05	0.000284157
ENSMUSG00000043421	Hilpda	69573	4.17104e-05	0.000284751
ENSMUSG00000001763	Tspan33	232670	4.1784e-05	0.000285133
ENSMUSG00000051615	Rap2a	76108	4.18251e-05	0.000285293
ENSMUSG00000022661	Cd200	17470	4.19833e-05	0.000286251
ENSMUSG00000002968	Med25	75613	4.22263e-05	0.000287666
ENSMUSG00000023031	Cela1	109901	4.24492e-05	0.00028894
ENSMUSG00000037221	Mospd3	68929	4.27715e-05	0.000290767
ENSMUSG00000024231	Cul2	71745	4.27595e-05	0.000290767
ENSMUSG00000040738	Ints8	72656	4.29356e-05	0.000291638
ENSMUSG00000091166	Tstd1	226654	4.34893e-05	0.000295027
ENSMUSG00000001366	Fbxo9	71538	4.38628e-05	0.00029731
ENSMUSG00000036339	Tmem260	218989	4.41281e-05	0.000298733
ENSMUSG00000029598	Plbd2	71772	4.44125e-05	0.000300407
ENSMUSG00000036298	Slc2a13	239606	4.45692e-05	0.000301341
ENSMUSG00000045576	St7l	229681	4.46216e-05	0.000301443
ENSMUSG00000032527	Pccb	66904	4.46133e-05	0.000301443
ENSMUSG00000018995	Nars2	244141	4.51246e-05	0.00030437
ENSMUSG00000061119	Prcp	72461	4.51283e-05	0.00030437
ENSMUSG00000039953	Clstn1	65945	4.50884e-05	0.00030437
ENSMUSG00000061825	Ces2c	234671	4.51302e-05	0.00030437
ENSMUSG00000051671	Coa6	67892	4.52289e-05	0.000304782
ENSMUSG00000064352	mt-Ts1	17742	4.52826e-05	0.000305016
ENSMUSG00000063576	Klhdc3	71765	4.55198e-05	0.000306231
ENSMUSG00000043391	2510009E07Rik	72190	4.56651e-05	0.000306825
ENSMUSG00000041037	Irgq	210146	4.61233e-05	0.000309776
ENSMUSG00000040605	Bace2	56175	4.62508e-05	0.000310503
ENSMUSG00000032278	Paqr5	74090	4.654e-05	0.000312314
ENSMUSG00000066760	Psg16	26436	4.69511e-05	0.000314812
ENSMUSG00000032475	Nck1	17973	4.73528e-05	0.000317242
ENSMUSG00000052819	Best2	212989	4.75139e-05	0.00031819
ENSMUSG00000000078	Klf6	23849	4.77744e-05	0.000319801
ENSMUSG00000053347	Zfp943	74670	4.81872e-05	0.000322298
ENSMUSG00000006673	Qrich1	69232	4.83974e-05	0.00032357
ENSMUSG00000032513	Gorasp1	74498	4.86252e-05	0.000324824
ENSMUSG00000039983	Ccdc32	269336	4.87058e-05	0.000325229
ENSMUSG00000029397	Rchy1	68098	4.91552e-05	0.000327958
ENSMUSG00000072829	Gm7292	_	4.93131e-05	0.000328605
ENSMUSG00000019738	Polr2i	69920	4.93852e-05	0.00032895
ENSMUSG00000066235	Pomgnt2	215494	4.94748e-05	0.000329411
ENSMUSG00000022040	Ephx2	13850	4.97959e-05	0.000331276
ENSMUSG00000019996	Map7	17761	5.00098e-05	0.000332289
ENSMUSG00000059409	Ppp2r5d	21770	5.04534e-05	0.000334686
ENSMUSG00000028647	Mycbp	56309	5.05906e-05	0.000335458
ENSMUSG00000069273	Hist1h3e	319151	5.06458e-05	0.000335687
ENSMUSG00000026853	Crat	12908	5.08132e-05	0.000336658
ENSMUSG00000020107	Anapc16	52717	5.12084e-05	0.000338999
ENSMUSG00000057530	Ece1	230857	5.13374e-05	0.000339714
ENSMUSG00000020329	Polrmt	216151	5.18981e-05	0.000342723
ENSMUSG00000036585	Fgf1	14164	5.20717e-05	0.000343589
ENSMUSG00000028165	Cisd2	67006	5.28328e-05	0.000347876
ENSMUSG00000022948	Setd4	224440	5.32137e-05	0.000349839
ENSMUSG00000020589	Fam49a	76820	5.34738e-05	0.000351263
ENSMUSG00000037355	Uvssa	71101	5.35188e-05	0.000351415
ENSMUSG00000026198	Abcb6	74104	5.58943e-05	0.000365529
ENSMUSG00000036934	4921524J17Rik	66714	5.60845e-05	0.000366328
ENSMUSG00000031983	2310022B05Rik	69551	5.71776e-05	0.000373016
ENSMUSG00000040234	Tm7sf3	67623	5.71649e-05	0.000373016
ENSMUSG00000040018	Cox15	226139	5.75629e-05	0.000375226
ENSMUSG00000049038	Mterfd3	74238	5.7737e-05	0.000376058
ENSMUSG00000036764	Dnajc12	30045	5.79751e-05	0.000377374
ENSMUSG00000032515	Csrnp1	215418	5.8146e-05	0.000378265
ENSMUSG00000031886	Ces2e	234673	5.82932e-05	0.00037907
ENSMUSG00000038502	Ptov1	84113	5.85174e-05	0.000380375
ENSMUSG00000016356	Col20a1	73368	5.87901e-05	0.000381994
ENSMUSG00000024137	E4f1	13560	5.9615e-05	0.000387043
ENSMUSG00000030325	Klrb1c	17059	6.09121e-05	0.000394829
ENSMUSG00000034189	Hsdl1	72552	6.11196e-05	0.000396016
ENSMUSG00000027792	Bche	12038	6.16792e-05	0.000399162
ENSMUSG00000001418	0610031J06Rik	56700	6.25137e-05	0.000403916
ENSMUSG00000006299	Aamp	227290	6.46869e-05	0.000416957
ENSMUSG00000030276	Ttll3	101100	6.47141e-05	0.000416966
ENSMUSG00000037072	2015-09-01	_	6.4932e-05	0.000418037
ENSMUSG00000027801	Tm4sf4	229302	6.57618e-05	0.000422706
ENSMUSG00000026816	Gtf3c5	70239	6.59194e-05	0.000423551
ENSMUSG00000033972	Zfp944	319615	6.59764e-05	0.000423748
ENSMUSG00000034951	Cog7	233824	6.74925e-05	0.000433142
ENSMUSG00000054619	Mettl7a1	70152	6.76616e-05	0.000433882
ENSMUSG00000028635	Edn2	13615	6.79764e-05	0.000435555
ENSMUSG00000052428	Tmco1	68944	6.8513e-05	0.000438646
ENSMUSG00000044393	Dsg2	13511	6.92839e-05	0.000443406
ENSMUSG00000063317	Usp31	76179	6.93446e-05	0.000443619
ENSMUSG00000039246	Lyplal1	226791	6.94641e-05	0.000444208
ENSMUSG00000004069	Dnaja3	83945	7.09664e-05	0.000453014
ENSMUSG00000022235	Cmbl	69574	7.12815e-05	0.000454571
ENSMUSG00000051726	Kcnf1	382571	7.17245e-05	0.000457216
ENSMUSG00000046598	Bdh1	71911	7.1815e-05	0.000457431
ENSMUSG00000051238	Swsap1	66962	7.19086e-05	0.000457847
ENSMUSG00000057691	Zfp746	69228	7.2958e-05	0.000463636
ENSMUSG00000038412	Higd1a	56295	7.35345e-05	0.000466729
ENSMUSG00000060579	Fhit	14198	7.37743e-05	0.000468067
ENSMUSG00000018669	Cdk5rap3	80280	7.38917e-05	0.000468628
ENSMUSG00000040550	Otud6b	72201	7.43603e-05	0.000471046
ENSMUSG00000029621	Arpc1a	56443	7.44426e-05	0.000471198
ENSMUSG00000032551	1110059G10Rik	66202	7.44824e-05	0.000471265
ENSMUSG00000026994	Galnt3	14425	7.46678e-05	0.000471884
ENSMUSG00000040097	Flywch1	224613	7.49472e-05	0.000473465
ENSMUSG00000027890	Gstm4	14865	7.65564e-05	0.000482688
ENSMUSG00000000594	Gm2a	14667	7.69276e-05	0.00048465
ENSMUSG00000024487	Yipf5	67180	7.74171e-05	0.000486975
ENSMUSG00000053600	Zfp472	224691	7.764e-05	0.000487997
ENSMUSG00000024313	Mep1b	17288	7.76386e-05	0.000487997
ENSMUSG00000034566	Atp5h	71679	7.78653e-05	0.000488985
ENSMUSG00000054598	9130230L23Rik	231253	7.80158e-05	0.000489598
ENSMUSG00000047084	Ngrn	83485	7.86271e-05	0.00049286
ENSMUSG00000006538	Ihh	16147	7.86917e-05	0.000493073
ENSMUSG00000051184	Zfp524	66056	7.89753e-05	0.000494276
ENSMUSG00000058351	Smim4	66487	8.08423e-05	0.000504593
ENSMUSG00000024713	Pcsk5	18552	8.09033e-05	0.000504779
ENSMUSG00000019782	Rwdd1	66521	8.11085e-05	0.000505864
ENSMUSG00000024687	Osbp	76303	8.11856e-05	0.00050615
ENSMUSG00000029152	Ociad1	68095	8.23961e-05	0.000513065
ENSMUSG00000086370	Ftx	78878	8.43177e-05	0.000523255
ENSMUSG00000020838	Slc6a4	15567	8.45581e-05	0.000524344
ENSMUSG00000029090	Gpr125	70693	8.54325e-05	0.000528753
ENSMUSG00000037787	Apopt1	68020	8.58084e-05	0.000530673
ENSMUSG00000022637	Cblb	208650	8.61933e-05	0.00053272
ENSMUSG00000015536	Mocs2	17434	8.64975e-05	0.000534321
ENSMUSG00000040997	Abhd4	105501	8.72166e-05	0.000537941
ENSMUSG00000037119	D15Ertd621e	210998	8.74732e-05	0.000539086
ENSMUSG00000027546	Atp9a	11981	8.74572e-05	0.000539086
ENSMUSG00000059554	Ccdc28a	215814	8.7696e-05	0.000540074
ENSMUSG00000017639	Rab11fip4	268451	8.79717e-05	0.000541359
ENSMUSG00000085645	0610040B09Rik	75395	8.86567e-05	0.000544952
ENSMUSG00000057719	Sh3rf2	269016	9.10384e-05	0.000558106
ENSMUSG00000043587	Acpl2	235534	9.1309e-05	0.000559341
ENSMUSG00000018554	Ybx2	53422	9.14505e-05	0.000559784
ENSMUSG00000018796	Acsl1	14081	9.14482e-05	0.000559784
ENSMUSG00000022130	Tgds	76355	9.18629e-05	0.000561458
ENSMUSG00000064341	mt-Nd1	17716	9.18447e-05	0.000561458
ENSMUSG00000028920	Fbxo42	213499	9.19439e-05	0.000561587
ENSMUSG00000031505	Carkd	69225	9.19535e-05	0.000561587
ENSMUSG00000026811	St6galnac6	50935	9.27395e-05	0.00056596
ENSMUSG00000044860	Gm1123	382097	9.49369e-05	0.000577843
ENSMUSG00000019528	Gyg	27357	9.50175e-05	0.000578116
ENSMUSG00000071604	Fam189a2	381217	9.53818e-05	0.000580113
ENSMUSG00000042632	Pla2g6	53357	9.57196e-05	0.000581512
ENSMUSG00000006360	Crip1	12925	9.57627e-05	0.000581555
ENSMUSG00000020705	Ddx42	72047	9.58413e-05	0.000581814
ENSMUSG00000074238	Ap1ar	211556	9.60349e-05	0.000582771
ENSMUSG00000086568	9130020K20Rik	105247188	9.73106e-05	0.00059029
ENSMUSG00000026360	Rgs2	19735	9.78118e-05	0.000592886
ENSMUSG00000013418	B4galnt2	14422	9.87757e-05	0.000598055
ENSMUSG00000009614	Sardh	192166	9.89468e-05	0.000598867
ENSMUSG00000073739	Gm16287	100038595	0.000100111	0.000605462
ENSMUSG00000063015	Ccni	12453	0.000101676	0.000613777
ENSMUSG00000096472	Cdkn2d	12581	0.000102318	0.00061719
ENSMUSG00000003546	Klc4	74764	0.000102528	0.000618226
ENSMUSG00000075700	Selt	69227	0.000103402	0.000623266
ENSMUSG00000025544	Tm9sf2	68059	0.000104787	0.000630905
ENSMUSG00000038888	Ctu1	233189	0.000104909	0.000631406
ENSMUSG00000021143	Pacs2	217893	0.000105063	0.000632097
ENSMUSG00000050097	Ces2b	234669	0.000105531	0.00063444
ENSMUSG00000022400	Rbx1	56438	0.000106031	0.000637207
ENSMUSG00000004462	Tbccd1	70573	0.00010607	0.000637207
ENSMUSG00000031790	Mmp15	17388	0.000106263	0.00063813
ENSMUSG00000025439	Clns1a	12729	0.000107922	0.000647132
ENSMUSG00000004947	Dtx2	74198	0.000108501	0.000649883
ENSMUSG00000004667	Polr2e	66420	0.000109354	0.000654502
ENSMUSG00000034949	Zfr2	103406	0.000109682	0.000656228
ENSMUSG00000026510	Trp53bp2	209456	0.000109735	0.000656299
ENSMUSG00000097789	Gm2115	100039239	0.000111047	0.000663653
ENSMUSG00000029096	Htra3	78558	0.000111388	0.00066545
ENSMUSG00000097124	A530020G20Rik	319839	0.000111802	0.000667673
ENSMUSG00000001942	Siae	22619	0.000112083	0.000668858
ENSMUSG00000045775	Slc16a5	217316	0.000112346	0.000670177
ENSMUSG00000025809	Itgb1	16412	0.000112614	0.000671033
ENSMUSG00000053656	Dancr	70036	0.000112725	0.000671199
ENSMUSG00000071632	2510002D24Rik	72307	0.000114043	0.000678548
ENSMUSG00000040329	Il7	16196	0.000114696	0.000682185
ENSMUSG00000039339	2010001E11Rik	72045	0.000114751	0.000682259
ENSMUSG00000001025	S100a6	20200	0.000114891	0.00068284
ENSMUSG00000070934	Rraga	68441	0.000115609	0.000686098
ENSMUSG00000028415	Spink4	20731	0.000117226	0.000694423
ENSMUSG00000020964	Sel1l	20338	0.000117927	0.000698064
ENSMUSG00000072623	Zfp9	22750	0.000117895	0.000698064
ENSMUSG00000060961	Slc4a4	54403	0.000118461	0.00070071
ENSMUSG00000065663	Gm22579	_	0.000118521	0.00070081
ENSMUSG00000046814	Gchfr	320415	0.000119981	0.000709182
ENSMUSG00000070939	Tgfbrap1	73122	0.000120361	0.00071117
ENSMUSG00000025650	Col7a1	12836	0.00012041	0.000711197
ENSMUSG00000064358	mt-Co3	17710	0.00012253	0.000722136
ENSMUSG00000084839	Gm14097	100417166	0.000123779	0.000728433
ENSMUSG00000001943	Vsig2	57276	0.000124682	0.000733218
ENSMUSG00000038150	Ormdl3	66612	0.000125737	0.000737632
ENSMUSG00000024603	Dctn4	67665	0.000126153	0.000739447
ENSMUSG00000029335	Bmp3	110075	0.000127131	0.000744639
ENSMUSG00000032114	Slc37a4	14385	0.000127197	0.000744756
ENSMUSG00000041229	Phf8	320595	0.000129073	0.000755463
ENSMUSG00000029426	Scarb2	12492	0.000129869	0.000759852
ENSMUSG00000062410	Hsd3b3	15494	0.000130775	0.000764598
ENSMUSG00000039449	Prpf18	67229	0.000131006	0.00076567
ENSMUSG00000024228	Nudt12	67993	0.000131922	0.000770529
ENSMUSG00000020283	Pex13	72129	0.000131933	0.000770529
ENSMUSG00000046909	Tefm	68550	0.000132412	0.000773047
ENSMUSG00000064090	Vrk2	69922	0.000133513	0.000779198
ENSMUSG00000027569	Mrgbp	73247	0.00013383	0.000780482
ENSMUSG00000020137	Thap2	66816	0.000134079	0.000781652
ENSMUSG00000089984	Fbxo24	71176	0.000134586	0.000784044
ENSMUSG00000025812	Pard3	93742	0.000135813	0.000790339
ENSMUSG00000018661	Cog1	16834	0.000136182	0.000791913
ENSMUSG00000034612	Chst11	58250	0.000138257	0.000802537
ENSMUSG00000027634	Ndrg3	29812	0.000138903	0.000805234
ENSMUSG00000034254	Agpat1	55979	0.000140466	0.000813314
ENSMUSG00000023057	Fabp2	14079	0.000142249	0.000822459
ENSMUSG00000082485	Gm15693	100416054	0.00014247	0.000823446
ENSMUSG00000031438	Rnf128	66889	0.000142626	0.000823513
ENSMUSG00000000876	Pxmp4	59038	0.000142546	0.000823513
ENSMUSG00000018209	Stk4	58231	0.000143615	0.000828283
ENSMUSG00000027173	Depdc7	211896	0.000145121	0.000836406
ENSMUSG00000020681	Ace	11421	0.000145127	0.000836406
ENSMUSG00000032350	Gclc	14629	0.000147181	0.000847039
ENSMUSG00000040021	Lats1	16798	0.000147487	0.000848497
ENSMUSG00000061474	Mrps36	66128	0.000147918	0.000850674
ENSMUSG00000024646	Cyb5	109672	0.000150269	0.000863271
ENSMUSG00000006304	Arpc2	76709	0.000150396	0.000863697
ENSMUSG00000056050	Mia3	338366	0.000151349	0.000868245
ENSMUSG00000036737	Oxsr1	108737	0.000152277	0.000872948
ENSMUSG00000024588	Fech	14151	0.000153356	0.000878821
ENSMUSG00000028568	Btf3l4	70533	0.000154511	0.000884906
ENSMUSG00000040151	Hs2st1	23908	0.000154904	0.000886435
ENSMUSG00000019792	Trmt11	73681	0.000155209	0.000887462
ENSMUSG00000022330	Osr2	107587	0.000155354	0.000887755
ENSMUSG00000024622	Hmgxb3	106894	0.000156006	0.000891164
ENSMUSG00000097385	Gm26814	_	0.000157101	0.000896149
ENSMUSG00000033059	Pygb	110078	0.000157221	0.000896521
ENSMUSG00000029196	Tada2b	231151	0.000157714	0.000898065
ENSMUSG00000040740	Slc25a34	384071	0.000159494	0.000907558
ENSMUSG00000024232	Bambi	68010	0.000160181	0.000911147
ENSMUSG00000037031	Tspan15	70423	0.000160687	0.000913383
ENSMUSG00000030825	Hsd17b14	66065	0.00016082	0.00091382
ENSMUSG00000034931	Dhx8	217207	0.00016143	0.000916961
ENSMUSG00000047139	Cd24a	12484	0.000161712	0.000918245
ENSMUSG00000026219	Trip12	14897	0.000164746	0.000933175
ENSMUSG00000021187	Tc2n	74413	0.000166763	0.000943941
ENSMUSG00000026638	Irf6	54139	0.000167211	0.000945812
ENSMUSG00000021367	Edn1	13614	0.000167867	0.000949193
ENSMUSG00000028295	Smim8	66291	0.000168372	0.000951383
ENSMUSG00000057614	Gnai1	14677	0.000169542	0.000957325
ENSMUSG00000025245	Lztfl1	93730	0.000171033	0.000964731
ENSMUSG00000060090	Rp2h	19889	0.000171123	0.000964899
ENSMUSG00000019917	2010-09-01	103080	0.000171873	0.000968455
ENSMUSG00000098912	RP23-199B2.4	319830	0.00017224	0.000970008
ENSMUSG00000015149	Sirt2	64383	0.000172269	0.000970008
ENSMUSG00000021408	Ripk1	19766	0.000174067	0.000979451
ENSMUSG00000086813	Gm13657	102638051	0.000174406	0.000980677
ENSMUSG00000022286	Grhl2	252973	0.000174846	0.000982808
ENSMUSG00000025745	Hadha	97212	0.000176292	0.00098922
ENSMUSG00000020679	Hnf1b	21410	0.000176429	0.000989644
ENSMUSG00000029381	Shroom3	27428	0.000176746	0.000991077
ENSMUSG00000040767	Snrnp25	78372	0.000177697	0.000996067
ENSMUSG00000030536	Iqgap1	29875	0.000178643	0.00100102
ENSMUSG00000015247	Nipsnap3b	66536	0.000180911	0.00101233
ENSMUSG00000021775	Nr1d2	353187	0.000181121	0.00101315
ENSMUSG00000023169	Slc38a1	105727	0.000181196	0.00101322
ENSMUSG00000021665	Hexb	15212	0.000181903	0.00101647
ENSMUSG00000022110	Sucla2	20916	0.000182388	0.00101883
ENSMUSG00000096001	2610528A11Rik	70045	0.000182486	0.00101902
ENSMUSG00000005672	Kit	16590	0.00018283	0.00102059
ENSMUSG00000032500	Dclk3	245038	0.00018395	0.00102649
ENSMUSG00000079511	Ccdc142	243510	0.000186194	0.00103758
ENSMUSG00000032402	Smad3	17127	0.000186843	0.00104048
ENSMUSG00000055943	Emc7	73024	0.000186829	0.00104048
ENSMUSG00000028749	Pla2g2f	26971	0.000187076	0.00104142
ENSMUSG00000038612	Mcl1	17210	0.000189024	0.00105092
ENSMUSG00000048310	Pskh1	244631	0.000189551	0.00105266
ENSMUSG00000027438	Napb	17957	0.000190697	0.0010583
ENSMUSG00000029559	2210016L21Rik	72357	0.000192707	0.00106872
ENSMUSG00000024855	Pacs1	107975	0.000193783	0.00107357
ENSMUSG00000024193	Phf1	21652	0.000193682	0.00107357
ENSMUSG00000062312	Erbb2	13866	0.000193761	0.00107357
ENSMUSG00000018372	Cep95	320162	0.00019399	0.00107435
ENSMUSG00000029486	Mrpl1	94061	0.00019589	0.00108376
ENSMUSG00000032602	Slc25a20	57279	0.000196903	0.001089
ENSMUSG00000039901	9130011E15Rik	71617	0.00019698	0.00108905
ENSMUSG00000033430	Terf2ip	57321	0.000197079	0.00108922
ENSMUSG00000071253	Slc25a16	73132	0.000198474	0.00109656
ENSMUSG00000017316	Ppy	19064	0.000198567	0.0010967
ENSMUSG00000047423	AI837181	107242	0.000198971	0.00109818
ENSMUSG00000087233	4930594C11Rik	77633	0.000199438	0.00110038
ENSMUSG00000029370	Rassf6	73246	0.000199507	0.00110039
ENSMUSG00000042138	Msantd2	235184	0.000200968	0.00110807
ENSMUSG00000034981	Parm1	231440	0.000201393	0.00110965
ENSMUSG00000038975	Rabggtb	19352	0.000201879	0.00111195
ENSMUSG00000008668	Rps18	20084	0.000201984	0.00111215
ENSMUSG00000058886	Deaf1	54006	0.000203435	0.00111823
ENSMUSG00000024446	Rpp21	67676	0.00020357	0.0011186
ENSMUSG00000053253	Ndfip2	76273	0.000204493	0.0011229
ENSMUSG00000031642	Sh3rf1	59009	0.000205014	0.001125
ENSMUSG00000098098	Gm20748	545261	0.000205293	0.00112531
ENSMUSG00000030541	Idh2	269951	0.000205349	0.00112531
ENSMUSG00000041870	Ankrd13a	68420	0.000205526	0.0011259
ENSMUSG00000029094	Afap1	70292	0.000206309	0.00112981
ENSMUSG00000005802	Slc30a4	22785	0.000210117	0.00114949
ENSMUSG00000045790	Ccdc149	100503884	0.000210261	0.00114989
ENSMUSG00000041891	Lman1	70361	0.000210333	0.0011499
ENSMUSG00000032570	Atp2c1	235574	0.000211011	0.00115321
ENSMUSG00000043993	2900052L18Rik	102640779	0.000213374	0.00116469
ENSMUSG00000029762	Akr1b8	14187	0.000216607	0.001181
ENSMUSG00000021876	Rnase4	58809	0.000216767	0.00118147
ENSMUSG00000029456	Acad10	71985	0.000217193	0.0011834
ENSMUSG00000030340	Scnn1a	20276	0.000218895	0.00119187
ENSMUSG00000001379	Apbb3	24068	0.00021914	0.0011928
ENSMUSG00000027495	Fam210b	67017	0.000221013	0.00120138
ENSMUSG00000018102	Hist1h2bc	68024	0.000220963	0.00120138
ENSMUSG00000029086	Prom1	19126	0.00022151	0.00120327
ENSMUSG00000021710	Nln	75805	0.000221971	0.00120497
ENSMUSG00000096914	Galntl6	270049	0.000225216	0.00122176
ENSMUSG00000025207	Sema4g	26456	0.000226139	0.00122627
ENSMUSG00000005078	Jkamp	104771	0.000227837	0.00123391
ENSMUSG00000023262	Acy1	109652	0.000228125	0.00123505
ENSMUSG00000004317	Clcn5	12728	0.000231988	0.0012544
ENSMUSG00000028986	Klhl7	52323	0.000234825	0.00126835
ENSMUSG00000045746	B230317F23Rik	320383	0.000236684	0.00127754
ENSMUSG00000026670	Uap1	107652	0.00023755	0.00128136
ENSMUSG00000024069	Slc30a6	210148	0.000237749	0.001282
ENSMUSG00000032393	Dpp8	74388	0.000238387	0.00128459
ENSMUSG00000022853	Ehhadh	74147	0.000238708	0.00128589
ENSMUSG00000085622	3110056K07Rik	73204	0.000240955	0.0012967
ENSMUSG00000045045	Lrfn4	225875	0.000243893	0.00131163
ENSMUSG00000036966	Spryd3	223918	0.000244456	0.00131379
ENSMUSG00000035441	Myo1d	338367	0.000248766	0.00133517
ENSMUSG00000036769	Wdr44	72404	0.000250271	0.00134147
ENSMUSG00000031930	Wwp2	66894	0.000251212	0.00134518
ENSMUSG00000036104	Rab3gap1	226407	0.000252628	0.00135097
ENSMUSG00000018604	Tbx3	21386	0.000254407	0.00135913
ENSMUSG00000078622	Ccdc47	67163	0.000255362	0.00136333
ENSMUSG00000026986	Hnmt	140483	0.000257413	0.00137292
ENSMUSG00000003929	Zfp81	224694	0.000259677	0.00138363
ENSMUSG00000079057	Cyp4v3	102294	0.000260064	0.00138481
ENSMUSG00000025234	Arih1	23806	0.000260456	0.00138595
ENSMUSG00000042271	Nxt2	237082	0.000260729	0.0013865
ENSMUSG00000039007	Cpq	54381	0.000261118	0.00138765
ENSMUSG00000031555	Adam9	11502	0.000261653	0.00139003
ENSMUSG00000001348	Acp5	11433	0.000264147	0.00140098
ENSMUSG00000030802	Bckdk	12041	0.000265933	0.00140953
ENSMUSG00000064797	Gm24357	_	0.000266958	0.00141404
ENSMUSG00000079002	C030006K11Rik	378937	0.00026729	0.00141533
ENSMUSG00000017466	Timp2	21858	0.000271206	0.00143466
ENSMUSG00000056820	Tsnax	53424	0.000272843	0.00144284
ENSMUSG00000071711	Mpst	246221	0.000277879	0.00146612
ENSMUSG00000040811	Eml2	72205	0.000277973	0.00146614
ENSMUSG00000041408	Wapal	218914	0.000278801	0.00146955
ENSMUSG00000042293	Gm5617	434402	0.00027955	0.00147292
ENSMUSG00000078517	Emc1	230866	0.000280062	0.00147475
ENSMUSG00000022793	B4galt4	56375	0.000282201	0.00148408
ENSMUSG00000022570	Tsta3	22122	0.000282329	0.00148427
ENSMUSG00000026269	Rnpepl1	108657	0.000282985	0.00148675
ENSMUSG00000015668	Pdzd11	72621	0.00028339	0.0014884
ENSMUSG00000019731	Slc35e1	270066	0.000284803	0.00149387
ENSMUSG00000022125	Cln5	211286	0.000287388	0.00150646
ENSMUSG00000042357	Gjb5	14622	0.000289941	0.00151865
ENSMUSG00000059423	Zfp933	242747	0.000293556	0.0015358
ENSMUSG00000047246	Hist1h2be	319179	0.000295286	0.00154385
ENSMUSG00000005069	Pex5	19305	0.000295226	0.00154385
ENSMUSG00000030590	Fam98c	73833	0.000295414	0.00154402
ENSMUSG00000020375	Rufy1	216724	0.000295829	0.00154569
ENSMUSG00000059811	Atl2	56298	0.000298668	0.00155952
ENSMUSG00000040848	Sft2d2	108735	0.000298774	0.00155957
ENSMUSG00000018770	Atp5g3	228033	0.000299951	0.0015642
ENSMUSG00000024082	Ndufaf7	73694	0.000302897	0.00157752
ENSMUSG00000027288	Zfp106	20402	0.000303072	0.00157754
ENSMUSG00000008855	Hdac5	15184	0.000305049	0.00158669
ENSMUSG00000046404	Yod1	226418	0.0003052	0.00158696
ENSMUSG00000017405	Nek8	140859	0.00030803	0.00160013
ENSMUSG00000024867	Pip5k1b	18719	0.000309549	0.00160596
ENSMUSG00000097263	Gm26804	_	0.000309851	0.00160701
ENSMUSG00000037868	Egr2	13654	0.000310381	0.00160821
ENSMUSG00000010057	Nprl2	56032	0.000312112	0.00161511
ENSMUSG00000025326	Ube3a	22215	0.000313144	0.00161941
ENSMUSG00000026097	Ormdl1	227102	0.000313694	0.00162174
ENSMUSG00000027107	Chrna1	11435	0.000318274	0.00164384
ENSMUSG00000049551	Fzd9	14371	0.000318979	0.00164696
ENSMUSG00000031778	Cx3cl1	20312	0.000320367	0.00165359
ENSMUSG00000085220	Gm12521	_	0.000320679	0.00165468
ENSMUSG00000029550	Sppl3	74585	0.000322157	0.00166124
ENSMUSG00000029501	Ankle2	71782	0.000323549	0.00166789
ENSMUSG00000068290	Ddrgk1	77006	0.000323717	0.00166822
ENSMUSG00000097769	Snhg4	100503380	0.000333739	0.00171386
ENSMUSG00000054517	Trim65	338364	0.000341305	0.00174938
ENSMUSG00000087165	2010001A14Rik	76516	0.000341214	0.00174938
ENSMUSG00000047731	Wbp1l	226178	0.00034678	0.00177519
ENSMUSG00000052934	Fbxo31	76454	0.000347407	0.00177615
ENSMUSG00000030055	Rab43	69834	0.00034731	0.00177615
ENSMUSG00000021250	Fos	14281	0.000348151	0.00177939
ENSMUSG00000035311	Gnptab	432486	0.00034838	0.00178
ENSMUSG00000085112	A530072M11Rik	100415915	0.000348527	0.00178018
ENSMUSG00000025351	Cd63	12512	0.000348873	0.00178139
ENSMUSG00000024654	Asrgl1	66514	0.000349628	0.00178468
ENSMUSG00000030386	Zfp606	67370	0.000352522	0.00179785
ENSMUSG00000067006	Serpinb5	20724	0.000353081	0.00180004
ENSMUSG00000038712	Fam63a	75007	0.000353611	0.00180217
ENSMUSG00000061666	Gdpd1	66569	0.000354385	0.00180554
ENSMUSG00000048379	Socs4	67296	0.000355006	0.00180814
ENSMUSG00000057880	Abat	268860	0.000358837	0.0018265
ENSMUSG00000052337	Immt	76614	0.000360494	0.00183436
ENSMUSG00000022683	Pla2g10	26565	0.000371621	0.00188504
ENSMUSG00000023147	Wrb	71446	0.000376277	0.00190567
ENSMUSG00000033965	Slc16a2	20502	0.000376822	0.00190672
ENSMUSG00000031684	Slc10a7	76775	0.000376838	0.00190672
ENSMUSG00000013997	Nit1	27045	0.000377654	0.00191025
ENSMUSG00000087281	Gm16015	_	0.00037948	0.00191835
ENSMUSG00000063903	Klk1	16612	0.000379492	0.00191835
ENSMUSG00000056579	Tug1	544752	0.000381198	0.00192637
ENSMUSG00000024644	Cndp2	66054	0.000387447	0.00195489
ENSMUSG00000059713	Rcan3	53902	0.000388687	0.00196054
ENSMUSG00000059183	Mtfmt	69606	0.000389299	0.00196301
ENSMUSG00000033953	Ppp3r1	19058	0.000389655	0.00196358
ENSMUSG00000035041	Creb3l3	208677	0.000391381	0.00197105
ENSMUSG00000027243	Harbi1	241547	0.00039214	0.00197425
ENSMUSG00000060032	H2afj	232440	0.000393271	0.00197831
ENSMUSG00000044026	Slc35g1	240660	0.000395873	0.00199057
ENSMUSG00000027597	Ahcy	269378	0.000402907	0.00202154
ENSMUSG00000025792	Slc25a10	27376	0.000402844	0.00202154
ENSMUSG00000026743	Mllt10	17354	0.000403895	0.00202524
ENSMUSG00000025716	Myo3a	667663	0.000403844	0.00202524
ENSMUSG00000025875	Tspan17	74257	0.000404362	0.00202695
ENSMUSG00000074826	Gm10767	100038538	0.000405274	0.00203089
ENSMUSG00000047904	Sstr2	20606	0.000408552	0.00204303
ENSMUSG00000034850	Tmem127	69470	0.00040842	0.00204303
ENSMUSG00000016664	Pacsin2	23970	0.00041103	0.00205464
ENSMUSG00000031979	Cog2	76332	0.000412845	0.00206244
ENSMUSG00000040322	Slc25a24	229731	0.000414731	0.00207122
ENSMUSG00000001794	Capns1	12336	0.000415518	0.00207387
ENSMUSG00000028669	Pithd1	66193	0.000415509	0.00207387
ENSMUSG00000032348	Gsta4	14860	0.000416754	0.00207876
ENSMUSG00000029524	Sirt4	75387	0.000417529	0.00208198
ENSMUSG00000044361	BC024139	271278	0.000418748	0.00208688
ENSMUSG00000015189	Casd1	213819	0.000420125	0.0020917
ENSMUSG00000032788	Pdxk	216134	0.000427537	0.00212598
ENSMUSG00000029063	Nadk	192185	0.000428967	0.00213244
ENSMUSG00000069729	Arid1b	239985	0.000430609	0.00213863
ENSMUSG00000022528	Hes1	15205	0.000431458	0.00214153
ENSMUSG00000051864	Tbc1d22a	223754	0.000431906	0.00214309
ENSMUSG00000095403	Gm21092	100861634	0.000432303	0.0021444
ENSMUSG00000046020	Pofut1	140484	0.000439894	0.00217871
ENSMUSG00000029705	Cux1	13047	0.000440988	0.00218248
ENSMUSG00000049422	Chchd10	103172	0.000445495	0.00220173
ENSMUSG00000087231	E230016M11Rik	320172	0.000447939	0.00221246
ENSMUSG00000021779	Thrb	21834	0.000448727	0.002215
ENSMUSG00000028557	Rnf11	29864	0.000452145	0.00223051
ENSMUSG00000073792	Alg6	320438	0.000453573	0.00223551
ENSMUSG00000049999	Ppp1r3d	228966	0.000455736	0.00224548
ENSMUSG00000098683	HOXA11-AS1_4	_	0.000460076	0.00226342
ENSMUSG00000004815	Dgkq	110524	0.000459969	0.00226342
ENSMUSG00000041688	Amot	27494	0.000461259	0.00226786
ENSMUSG00000044786	Zfp36	22695	0.00046315	0.00227646
ENSMUSG00000041482	Piezo2	667742	0.000464823	0.0022826
ENSMUSG00000000085	Scmh1	29871	0.00046702	0.00229055
ENSMUSG00000044770	Scml4	268297	0.000467032	0.00229055
ENSMUSG00000024158	Hagh	14651	0.0004684	0.00229598
ENSMUSG00000036278	Macrod1	107227	0.000469207	0.00229899
ENSMUSG00000021327	Zkscan3	72739	0.000470719	0.00230455
ENSMUSG00000037025	Foxa2	15376	0.000472556	0.00231145
ENSMUSG00000086513	9130208D14Rik	77700	0.000474359	0.00231817
ENSMUSG00000091512	Lamtor3	56692	0.000474524	0.00231827
ENSMUSG00000021870	Slmap	83997	0.000475266	0.00232049
ENSMUSG00000030264	Thumpd3	14911	0.00047902	0.00233671
ENSMUSG00000032411	Tfdp2	211586	0.000482042	0.00235074
ENSMUSG00000035699	Slc51a	106407	0.000482379	0.00235167
ENSMUSG00000023960	Enpp5	83965	0.000487355	0.00237449
ENSMUSG00000037151	Lrrc20	216011	0.000492004	0.00239642
ENSMUSG00000039844	Rapgef1	107746	0.000492832	0.00239973
ENSMUSG00000030265	Kras	16653	0.000493497	0.00240225
ENSMUSG00000001844	Zdhhc4	72881	0.000496205	0.0024147
ENSMUSG00000029999	Tgfa	21802	0.000502506	0.00244096
ENSMUSG00000033793	Atp6v1h	108664	0.000503426	0.0024445
ENSMUSG00000020741	Cluh	74148	0.000506289	0.00245417
ENSMUSG00000026988	Wdsub1	72137	0.000513096	0.00248419
ENSMUSG00000027865	Gdap2	14547	0.000516178	0.00249761
ENSMUSG00000050908	Tvp23a	383103	0.000522566	0.00252324
ENSMUSG00000097616	1110019D14Rik	76311	0.000524091	0.00252805
ENSMUSG00000033114	Slc35d2	70484	0.000524432	0.00252805
ENSMUSG00000052605	Isoc2b	67441	0.00052431	0.00252805
ENSMUSG00000034308	Sdr42e1	74032	0.000524308	0.00252805
ENSMUSG00000025545	Clybl	69634	0.000524506	0.00252805
ENSMUSG00000018167	Stard3	59045	0.00052882	0.00254432
ENSMUSG00000042303	Sgsm3	105835	0.000529653	0.00254757
ENSMUSG00000029273	Sult1d1	53315	0.000532894	0.00256239
ENSMUSG00000038206	Fbxo8	50753	0.000537485	0.00258216
ENSMUSG00000041765	Ubac2	68889	0.000538711	0.00258573
ENSMUSG00000041264	Uspl1	231915	0.00054237	0.00259945
ENSMUSG00000033579	Fa2h	338521	0.000548879	0.00262598
ENSMUSG00000031156	Slc35a2	22232	0.000552962	0.00264238
ENSMUSG00000021687	Scamp1	107767	0.000552904	0.00264238
ENSMUSG00000061882	Ccdc62	208908	0.000554003	0.00264657
ENSMUSG00000026554	Dcaf8	98193	0.000557438	0.00266063
ENSMUSG00000032561	Acpp	56318	0.000558347	0.00266418
ENSMUSG00000097750	Gm4673	100043823	0.000564389	0.00269063
ENSMUSG00000024423	Impact	16210	0.000566779	0.00270049
ENSMUSG00000038671	Arfrp1	76688	0.000572979	0.00272595
ENSMUSG00000025231	Sufu	24069	0.000574329	0.00273076
ENSMUSG00000001288	Rarg	19411	0.00057627	0.00273919
ENSMUSG00000021589	Rhobtb3	73296	0.000577197	0.00274279
ENSMUSG00000085551	1810063I02Rik	69854	0.000577711	0.00274362
ENSMUSG00000027088	Phospho2	73373	0.000583803	0.00276848
ENSMUSG00000033278	Ptprm	19274	0.00058435	0.00277026
ENSMUSG00000004931	Apba3	57267	0.000584739	0.00277129
ENSMUSG00000012114	Med15	94112	0.000585409	0.00277285
ENSMUSG00000027665	Pik3ca	18706	0.000588759	0.00278708
ENSMUSG00000028088	Fmo5	14263	0.000589397	0.00278928
ENSMUSG00000005483	Dnajb1	81489	0.000591079	0.00279642
ENSMUSG00000020919	Stat5b	20851	0.000591754	0.00279798
ENSMUSG00000021189	Atxn3	110616	0.000606482	0.00286009
ENSMUSG00000097293	D630002J18Rik	100036544	0.00061375	0.00289183
ENSMUSG00000030272	Camk1	52163	0.000615902	0.00290113
ENSMUSG00000047881	Rell1	100532	0.000619246	0.00291518
ENSMUSG00000064369	mt-Te	17729	0.000619695	0.00291645
ENSMUSG00000090110	Mtcp1	17763	0.000623081	0.00293067
ENSMUSG00000031078	Cttn	13043	0.000623359	0.00293113
ENSMUSG00000096780	Tmem181b-ps	547127	0.000626804	0.00294467
ENSMUSG00000070709	1700049G17Rik	73430	0.000627091	0.00294467
ENSMUSG00000032932	Hspa13	110920	0.000627946	0.00294731
ENSMUSG00000004661	Arid3b	56380	0.00062924	0.0029502
ENSMUSG00000040007	Bahd1	228536	0.00063002	0.002953
ENSMUSG00000031838	Ifi30	65972	0.000630243	0.00295319
ENSMUSG00000025041	Nt5c2	76952	0.000631244	0.00295617
ENSMUSG00000055923	Aasdh	231326	0.000632071	0.00295854
ENSMUSG00000009621	Vav2	22325	0.000633914	0.00296609
ENSMUSG00000001604	Tcea3	21401	0.000635038	0.00296963
ENSMUSG00000044881	Coa4	68185	0.000636295	0.0029735
ENSMUSG00000035504	Reep6	70335	0.000636161	0.0029735
ENSMUSG00000017723	Wfdc2	67701	0.000642431	0.00299479
ENSMUSG00000097184	4632428C04Rik	100043102	0.000643189	0.00299734
ENSMUSG00000034586	Hid1	217310	0.000643528	0.00299806
ENSMUSG00000028307	Aldob	230163	0.000645153	0.0030039
ENSMUSG00000000326	Comt	12846	0.000654706	0.003044
ENSMUSG00000066442	Mthfs	107885	0.000657592	0.00305654
ENSMUSG00000029313	Aff1	17355	0.000659191	0.00306221
ENSMUSG00000073791	Efcab7	230500	0.000668585	0.00310082
ENSMUSG00000023892	Zfp51	22709	0.000668655	0.00310082
ENSMUSG00000003812	Dnase2a	13423	0.000676265	0.00313342
ENSMUSG00000026981	Il1rn	16181	0.000688805	0.0031824
ENSMUSG00000029059	Fam213b	66469	0.000690463	0.00318915
ENSMUSG00000032010	Usp2	53376	0.000691523	0.00319222
ENSMUSG00000039701	Usp53	99526	0.000696129	0.00320982
ENSMUSG00000042814	Mcts2	66405	0.000700816	0.00322867
ENSMUSG00000021704	Mtx3	382793	0.000701953	0.00323172
ENSMUSG00000006599	Gtf2h1	14884	0.00070568	0.00324553
ENSMUSG00000026574	Dpt	56429	0.000707576	0.0032524
ENSMUSG00000067787	Blcap	53619	0.000713109	0.00327503
ENSMUSG00000070643	Sox13	20668	0.000716283	0.00328797
ENSMUSG00000020864	Ankrd40	71452	0.000718024	0.00329386
ENSMUSG00000002900	Lamb1	16777	0.000720627	0.00330393
ENSMUSG00000047409	Ctdspl	69274	0.000722706	0.00331252
ENSMUSG00000020875	Hoxb9	15417	0.000727503	0.00333168
ENSMUSG00000051403	Ppp1r37	232947	0.000728831	0.00333681
ENSMUSG00000030122	Ptms	69202	0.000730789	0.00334483
ENSMUSG00000097318	1700007L15Rik	100502742	0.000735229	0.00336229
ENSMUSG00000039428	Tmem135	72759	0.000735732	0.00336364
ENSMUSG00000008429	Herpud2	80517	0.000740196	0.00338214
ENSMUSG00000020530	Ggnbp2	217039	0.000757293	0.0034544
ENSMUSG00000029592	Usp30	100756	0.000758782	0.00346022
ENSMUSG00000030515	Tarsl2	272396	0.000760769	0.00346634
ENSMUSG00000053898	Ech1	51798	0.000763512	0.00347688
ENSMUSG00000069072	Slc7a14	241919	0.00076758	0.00349442
ENSMUSG00000022756	Slc7a4	224022	0.000769183	0.00350074
ENSMUSG00000022885	St6gal1	20440	0.000771271	0.00350925
ENSMUSG00000073147	5031425E22Rik	269630	0.000772284	0.00351287
ENSMUSG00000038543	BC028528	229600	0.000773028	0.00351526
ENSMUSG00000024335	Brd2	14312	0.000773805	0.00351781
ENSMUSG00000068798	Rap1a	109905	0.000778099	0.00353633
ENSMUSG00000017119	Nbr1	17966	0.000784646	0.00356309
ENSMUSG00000028719	Cmpk1	66588	0.000786579	0.00357086
ENSMUSG00000045078	Rnf216	108086	0.00078904	0.00358103
ENSMUSG00000021120	Pigh	110417	0.00078995	0.00358415
ENSMUSG00000003731	Kpna6	16650	0.000793093	0.0035964
ENSMUSG00000031812	Map1lc3b	67443	0.00079422	0.0036005
ENSMUSG00000042992	Loh12cr1	67774	0.000800182	0.00362447
ENSMUSG00000022505	Emp2	13731	0.000816187	0.00369283
ENSMUSG00000031266	Gla	11605	0.000824386	0.00372575
ENSMUSG00000034159	2310007B03Rik	71874	0.00082546	0.00372853
ENSMUSG00000027650	Tti1	75425	0.000827379	0.00373511
ENSMUSG00000006289	Osgep	66246	0.000830517	0.00374822
ENSMUSG00000094870	Zfp131	72465	0.000832841	0.00375662
ENSMUSG00000031483	Erlin2	244373	0.000837755	0.00377457
ENSMUSG00000024219	Anks1	224650	0.000839101	0.00377853
ENSMUSG00000032890	Rims3	242662	0.000842102	0.00378993
ENSMUSG00000048058	Ldlrad3	241576	0.000849895	0.00382074
ENSMUSG00000040652	Oaz2	18247	0.000850944	0.0038244
ENSMUSG00000064844	Gm26202	_	0.000855335	0.00384062
ENSMUSG00000014075	Tctex1d2	66061	0.000856754	0.0038441
ENSMUSG00000075273	Ttc30b	72421	0.000858533	0.00384994
ENSMUSG00000025607	Copg2	54160	0.000859248	0.00385208
ENSMUSG00000068206	Pick1	18693	0.000868507	0.00389143
ENSMUSG00000022635	Zcrb1	67197	0.0008702	0.00389771
ENSMUSG00000021000	Ctage5	217615	0.000874716	0.00391383
ENSMUSG00000061536	Sec22c	215474	0.000875304	0.00391538
ENSMUSG00000058709	Egln2	112406	0.000876492	0.00391961
ENSMUSG00000000743	Chmp1a	234852	0.000877974	0.00392491
ENSMUSG00000040389	Wdr47	99512	0.000879681	0.00392952
ENSMUSG00000081488	Gm15368	100418108	0.000879466	0.00392952
ENSMUSG00000026688	Mgst3	66447	0.000880284	0.00393113
ENSMUSG00000073910	Mob3b	214944	0.000887846	0.00396161
ENSMUSG00000020904	Wdr16	71860	0.000888594	0.00396276
ENSMUSG00000056429	Tgoln1	22134	0.000889222	0.00396447
ENSMUSG00000015474	Ppt2	54397	0.000891336	0.0039728
ENSMUSG00000003352	Cacnb3	12297	0.000892148	0.00397532
ENSMUSG00000030865	Chp2	70261	0.000894248	0.00398248
ENSMUSG00000090700	Cyp4f40	631304	0.000895168	0.00398548
ENSMUSG00000043282	Gm5531	433365	0.000897186	0.00399227
ENSMUSG00000000826	Dnajc5	13002	0.000900304	0.00400504
ENSMUSG00000039236	Isg20	57444	0.000902557	0.00401396
ENSMUSG00000054252	Fgfr3	14184	0.000904696	0.00402237
ENSMUSG00000027327	1700037H04Rik	67326	0.000905287	0.00402389
ENSMUSG00000033096	Apmap	71881	0.000909413	0.00404111
ENSMUSG00000031198	Fundc2	67391	0.000911256	0.00404486
ENSMUSG00000021594	Srd5a1	78925	0.000912444	0.00404902
ENSMUSG00000028161	Ppp3ca	19055	0.000917264	0.00406817
ENSMUSG00000038393	Txnip	56338	0.000917024	0.00406817
ENSMUSG00000021054	Sgpp1	81535	0.000920706	0.00408232
ENSMUSG00000065581	Mir194-1	387189	0.000925774	0.00410254
ENSMUSG00000021772	Nkiras1	69721	0.000932349	0.00412941
ENSMUSG00000031725	Ces1f	234564	0.00093313	0.00413174
ENSMUSG00000035868	3110052M02Rik	73229	0.000937262	0.00414663
ENSMUSG00000030424	Zfp939	233147	0.000945019	0.00417523
ENSMUSG00000032097	Ddx6	13209	0.000950036	0.00419281
ENSMUSG00000047030	Spata2	263876	0.000954729	0.00421123
ENSMUSG00000085180	AI838599	621549	0.000956998	0.00421726
ENSMUSG00000020743	Mif4gd	69674	0.000956743	0.00421726
ENSMUSG00000033610	Pank1	75735	0.00095973	0.00422752
ENSMUSG00000025935	Tram1	72265	0.000960236	0.0042286
ENSMUSG00000034785	Dio1	13370	0.000962743	0.00423502
ENSMUSG00000037251	Pomk	74653	0.000963212	0.00423593
ENSMUSG00000097052	Snhg7	72091	0.000963483	0.00423597
ENSMUSG00000041957	Pkp2	67451	0.000969275	0.00425912
ENSMUSG00000028057	Rit1	19769	0.000977846	0.00429328
ENSMUSG00000038811	Gngt2	14710	0.000978938	0.00429574
ENSMUSG00000037390	Muc3	666339	0.000981616	0.00430515
ENSMUSG00000028607	Cpt2	12896	0.000995213	0.00435769
ENSMUSG00000029074	Ttll10	330010	0.000996696	0.00436301
ENSMUSG00000005268	Prlr	19116	0.000998273	0.00436873
ENSMUSG00000066894	Vsig10	231668	0.00100762	0.00440723
ENSMUSG00000038844	Kif16b	16558	0.00100974	0.00441413
ENSMUSG00000090191	9230105E05Rik	320626	0.001011	0.00441846
ENSMUSG00000068134	Zfp120	104348	0.00101148	0.00441937
ENSMUSG00000054302	Eapp	66266	0.00101218	0.00442123
ENSMUSG00000087047	1700110K17Rik	73558	0.00101439	0.00442966
ENSMUSG00000073468	Sft2d1	106489	0.00101478	0.00443017
ENSMUSG00000049327	Setd8	67956	0.00101912	0.00444551
ENSMUSG00000023089	Ndufa5	68202	0.00102049	0.0044503
ENSMUSG00000042647	Acad12	338350	0.00102191	0.00445406
ENSMUSG00000035274	Tpbg	21983	0.00102318	0.0044584
ENSMUSG00000022361	Zhx1	22770	0.00103766	0.00451786
ENSMUSG00000035431	Sstr1	20605	0.00104095	0.00453098
ENSMUSG00000043822	Adamtsl5	66548	0.00104234	0.00453578
ENSMUSG00000017837	Nkiras2	71966	0.00104811	0.00455816
ENSMUSG00000097354	2310001H17Rik	76432	0.00105038	0.00456462
ENSMUSG00000039795	Zfand1	66361	0.00105479	0.00458134
ENSMUSG00000085214	0610005C13Rik	71661	0.00105468	0.00458134
ENSMUSG00000028266	Lmo4	16911	0.00105614	0.00458595
ENSMUSG00000022383	Ppara	19013	0.00106278	0.00461233
ENSMUSG00000098496	RP23-32A8.1	69170	0.00106333	0.00461346
ENSMUSG00000019797	1700021F05Rik	67851	0.00106766	0.00462871
ENSMUSG00000004270	Lpcat3	14792	0.0010677	0.00462871
ENSMUSG00000043088	Il17re	57890	0.00108766	0.00471272
ENSMUSG00000031431	Tsc22d3	14605	0.00108808	0.00471325
ENSMUSG00000006395	Hyi	68180	0.00109084	0.00472141
ENSMUSG00000024727	Trpm6	225997	0.00109273	0.00472707
ENSMUSG00000090035	Galnt4	14426	0.00109992	0.00475183
ENSMUSG00000004035	Gstm7	68312	0.00110267	0.00476244
ENSMUSG00000036687	Tmem184a	231832	0.00110685	0.00477922
ENSMUSG00000053334	Ficd	231630	0.00110738	0.00478023
ENSMUSG00000032766	Gng11	66066	0.0011201	0.00482612
ENSMUSG00000039100	March6	223455	0.00112292	0.00483697
ENSMUSG00000029102	Hgfac	54426	0.00112323	0.00483703
ENSMUSG00000038344	Txlng	353170	0.00113046	0.00485969
ENSMUSG00000047547	Cltb	74325	0.0011306	0.00485969
ENSMUSG00000007035	Msh5	17687	0.00114154	0.00490018
ENSMUSG00000044231	Nhlrc1	105193	0.00115175	0.00493876
ENSMUSG00000087476	1810058N05Rik	69808	0.00115589	0.0049522
ENSMUSG00000043644	0610009L18Rik	66838	0.00115771	0.00495776
ENSMUSG00000040044	Orc3	50793	0.00115885	0.00496002
ENSMUSG00000084897	Gm14226	100462662	0.00116258	0.00497467
ENSMUSG00000038416	Cdc16	69957	0.00116645	0.0049899
ENSMUSG00000029095	Ablim2	231148	0.00117049	0.00500433
ENSMUSG00000070305	Mpzl3	319742	0.00117075	0.00500433
ENSMUSG00000040433	Zbtb38	245007	0.00117814	0.00503459
ENSMUSG00000021416	Eci3	69123	0.00117938	0.00503722
ENSMUSG00000031015	Swap70	20947	0.00118786	0.00506942
ENSMUSG00000030446	Zfp273	212569	0.00118977	0.00507489
ENSMUSG00000015568	Lpl	16956	0.00119267	0.00508593
ENSMUSG00000038628	Polr3k	67005	0.00119512	0.00509369
ENSMUSG00000039810	Zc3h10	103284	0.00119673	0.0050992
ENSMUSG00000034353	Ramp1	51801	0.00119875	0.00510647
ENSMUSG00000024008	Cpne5	240058	0.00119926	0.00510726
ENSMUSG00000033949	Trim36	28105	0.00119968	0.00510773
ENSMUSG00000024668	Sdhaf2	66072	0.00120203	0.00511533
ENSMUSG00000028070	Apoa1bp	246703	0.00120361	0.00511905
ENSMUSG00000039849	Pcif1	228866	0.00120469	0.00512232
ENSMUSG00000022426	Josd1	74158	0.00120822	0.00513328
ENSMUSG00000059447	Hadhb	231086	0.00121161	0.00514632
ENSMUSG00000030881	Arfip2	76932	0.00121348	0.00515022
ENSMUSG00000016239	Lonrf3	74365	0.00122195	0.00518344
ENSMUSG00000079610	Ankrd39	109346	0.00122608	0.00519821
ENSMUSG00000031157	Pqbp1	54633	0.00122819	0.00520442
ENSMUSG00000074166	AW146154	101835	0.00124537	0.00527032
ENSMUSG00000054630	Ugt2b5	22238	0.00125149	0.00529344
ENSMUSG00000045180	Shroom2	110380	0.00125235	0.00529569
ENSMUSG00000062908	Acadm	11364	0.0012548	0.00530328
ENSMUSG00000047767	Atg16l2	73683	0.00126095	0.00532789
ENSMUSG00000063383	Zfp947	210853	0.00126626	0.00534894
ENSMUSG00000045281	Gpr20	239530	0.001272	0.00537178
ENSMUSG00000034528	Hsd17b13	243168	0.0012779	0.00539529
ENSMUSG00000030534	Vps33b	233405	0.00128247	0.00541315
ENSMUSG00000072723	Gm10044	218695	0.00129914	0.00547782
ENSMUSG00000004895	Prcc	94315	0.00130118	0.00548495
ENSMUSG00000029729	Zkscan1	74570	0.00130661	0.00550499
ENSMUSG00000026457	Adipor1	72674	0.00130913	0.00551131
ENSMUSG00000030733	Sh2b1	20399	0.00130897	0.00551131
ENSMUSG00000019873	Reep3	28193	0.00131179	0.00551901
ENSMUSG00000028755	Cda	72269	0.00131199	0.00551901
ENSMUSG00000034371	Dak	225913	0.001315	0.00552738
ENSMUSG00000024846	Cst6	73720	0.00131921	0.00554259
ENSMUSG00000035235	Trim13	66597	0.00131931	0.00554259
ENSMUSG00000026961	Lrrc26	227618	0.00133244	0.00559417
ENSMUSG00000028150	Rorc	19885	0.00134168	0.00562929
ENSMUSG00000091387	Gcnt4	218476	0.00134323	0.0056343
ENSMUSG00000032579	Hemk1	69536	0.00134555	0.00564099
ENSMUSG00000089827	1700023H06Rik	69442	0.0013469	0.00564386
ENSMUSG00000093805	Gm9994	100041596	0.00134736	0.0056443
ENSMUSG00000040812	Agbl2	271813	0.00134809	0.00564592
ENSMUSG00000042251	Pm20d1	212933	0.00134883	0.0056461
ENSMUSG00000026361	Cdc73	214498	0.00135063	0.00565218
ENSMUSG00000026107	Nabp1	109019	0.00136034	0.00569132
ENSMUSG00000018999	Slc35b4	58246	0.00136668	0.00571489
ENSMUSG00000019802	Sec63	140740	0.00136668	0.00571489
ENSMUSG00000029992	Gfpt1	14583	0.00137418	0.00574327
ENSMUSG00000042505	Acn9	71238	0.00137914	0.00576253
ENSMUSG00000078851	Hist3h2a	319162	0.00138438	0.00578143
ENSMUSG00000051007	Pddc1	213350	0.00138554	0.00578327
ENSMUSG00000026469	Xpr1	19775	0.00138746	0.00578831
ENSMUSG00000024953	Prdx5	54683	0.00139038	0.00579748
ENSMUSG00000036181	Hist1h1c	50708	0.00139654	0.00581869
ENSMUSG00000058690	Ccser2	72972	0.00139904	0.00582608
ENSMUSG00000027309	4930402H24Rik	228602	0.00140522	0.0058473
ENSMUSG00000028461	Ccdc107	622404	0.00140516	0.0058473
ENSMUSG00000058325	Dock1	330662	0.00140707	0.00585349
ENSMUSG00000066568	Lsm14a	67070	0.00140884	0.00585933
ENSMUSG00000019877	Serinc1	56442	0.00141124	0.00586783
ENSMUSG00000020220	Vps13d	230895	0.00141613	0.00588511
ENSMUSG00000021207	Akr1c21	77337	0.00141675	0.00588617
ENSMUSG00000007034	Slc44a4	70129	0.0014198	0.00589735
ENSMUSG00000031732	Phlpp2	244650	0.00142139	0.00590091
ENSMUSG00000007613	Tgfbr1	21812	0.00145146	0.00601339
ENSMUSG00000038205	Prkab2	108097	0.0014556	0.00602902
ENSMUSG00000031974	Abcb10	56199	0.00146129	0.00604949
ENSMUSG00000024983	Vti1a	53611	0.00147893	0.0061159
ENSMUSG00000020397	Med7	66213	0.00147923	0.0061159
ENSMUSG00000032462	Pik3cb	74769	0.00147881	0.0061159
ENSMUSG00000020140	Lgr5	14160	0.00148084	0.00611822
ENSMUSG00000039988	Ankrd13c	433667	0.00148081	0.00611822
ENSMUSG00000075528	Aarsd1	69684	0.00148372	0.00612507
ENSMUSG00000031919	Tmed6	66269	0.00148966	0.00614648
ENSMUSG00000049960	Mrps16	66242	0.00149152	0.006151
ENSMUSG00000020227	Irak3	73914	0.0014945	0.00616171
ENSMUSG00000029162	Khk	16548	0.00150512	0.00620235
ENSMUSG00000022324	Matn2	17181	0.00150618	0.00620513
ENSMUSG00000041225	Arhgap12	75415	0.00151108	0.00622288
ENSMUSG00000021846	Peli2	93834	0.00151564	0.00623613
ENSMUSG00000023828	Slc22a3	20519	0.00152128	0.00625778
ENSMUSG00000021022	Ppp2r3c	59032	0.00152198	0.00625904
ENSMUSG00000030930	Chst15	77590	0.00152506	0.00626853
ENSMUSG00000097266	Gm26802	105242862	0.0015257	0.00626956
ENSMUSG00000027452	Acss1	68738	0.00153312	0.00629686
ENSMUSG00000049287	Iba57	216792	0.00154677	0.00634806
ENSMUSG00000024580	Grpel2	17714	0.00155925	0.00638796
ENSMUSG00000030342	Cd9	12527	0.00156881	0.00642387
ENSMUSG00000016559	H3f3b	15081	0.00157049	0.00642746
ENSMUSG00000006373	Pgrmc1	53328	0.00157044	0.00642746
ENSMUSG00000025316	Banp	53325	0.00157199	0.00643198
ENSMUSG00000028293	Slc35a1	24060	0.00157814	0.00645553
ENSMUSG00000059866	Tnip2	231130	0.00158153	0.00646776
ENSMUSG00000074748	Atxn7l3b	382423	0.00158396	0.00647604
ENSMUSG00000029781	Fkbp9	27055	0.0016053	0.006555
ENSMUSG00000032290	Ptpn9	56294	0.00161708	0.00659479
ENSMUSG00000087560	Gm15396	102632404	0.00162752	0.00663065
ENSMUSG00000019854	Reps1	19707	0.00163032	0.00663992
ENSMUSG00000031980	Agt	11606	0.0016372	0.00666507
ENSMUSG00000074305	C230081A13Rik	244895	0.00163841	0.0066683
ENSMUSG00000025486	Sirt3	64384	0.00164334	0.00668668
ENSMUSG00000038332	Sesn1	140742	0.00166538	0.00676277
ENSMUSG00000024077	Strn	268980	0.00166889	0.00677361
ENSMUSG00000022340	Sybu	319613	0.00166948	0.00677429
ENSMUSG00000090626	Tex9	21778	0.00167063	0.00677726
ENSMUSG00000029161	Cgref1	68567	0.00167322	0.00678607
ENSMUSG00000042229	Rabif	98710	0.00168573	0.00682994
ENSMUSG00000026632	Tatdn3	68972	0.00168755	0.00683563
ENSMUSG00000038615	Nfe2l1	18023	0.00169158	0.00684849
ENSMUSG00000024843	Chka	12660	0.00169731	0.00686826
ENSMUSG00000053581	Zfand2a	100494	0.00170358	0.00688959
ENSMUSG00000028646	Rragc	54170	0.00170429	0.00688959
ENSMUSG00000028488	Sh3gl2	20404	0.00170479	0.00688991
ENSMUSG00000003135	Cnot11	52846	0.00171445	0.00692375
ENSMUSG00000038188	Scarf1	380713	0.0017158	0.00692749
ENSMUSG00000056888	Glipr1	73690	0.0017164	0.00692793
ENSMUSG00000038074	Fkbp14	231997	0.00171697	0.00692793
ENSMUSG00000073402	Gm8909	667977	0.00171897	0.00693334
ENSMUSG00000031877	Ces2g	72361	0.0017263	0.00695525
ENSMUSG00000015787	Abo	80908	0.00172988	0.00696468
ENSMUSG00000060923	Acyp2	75572	0.00173088	0.00696574
ENSMUSG00000046330	Rpl37a	19981	0.00173292	0.0069722
ENSMUSG00000028826	Tmem57	66146	0.00174223	0.00700621
ENSMUSG00000021993	Mipep	70478	0.00174905	0.00703011
ENSMUSG00000024143	Rhoq	104215	0.00175253	0.00704063
ENSMUSG00000038267	Slc22a23	73102	0.0017544	0.00704636
ENSMUSG00000048100	Taf13	99730	0.00176521	0.007088
ENSMUSG00000042572	Ube2q1	70093	0.00176781	0.00709669
ENSMUSG00000042997	Nhlrc3	212114	0.00177056	0.00710599
ENSMUSG00000049299	Trappc1	245828	0.0017776	0.0071307
ENSMUSG00000025702	March8	71779	0.0017809	0.00714039
ENSMUSG00000033308	Dpyd	99586	0.0017861	0.00715769
ENSMUSG00000014767	Tbp	21374	0.00178663	0.00715804
ENSMUSG00000083844	2210015D19Rik	76508	0.00179173	0.0071749
ENSMUSG00000026648	Dclre1c	227525	0.00179496	0.00718429
ENSMUSG00000042607	Asb4	65255	0.00179742	0.00719234
ENSMUSG00000002496	Tsc2	22084	0.00180349	0.00721127
ENSMUSG00000025936	Gm4956	241041	0.00180697	0.00722162
ENSMUSG00000024074	Crim1	50766	0.00180829	0.00722513
ENSMUSG00000035372	1810055G02Rik	72056	0.00181444	0.0072479
ENSMUSG00000034771	Tle2	21886	0.00181999	0.00726647
ENSMUSG00000034354	Mtmr3	74302	0.0018255	0.00728487
ENSMUSG00000022440	C1qtnf6	72709	0.0018271	0.00728947
ENSMUSG00000089889	0610040B10Rik	67672	0.00183102	0.00729791
ENSMUSG00000037499	Nenf	66208	0.00183874	0.00732325
ENSMUSG00000074207	Adh1	11522	0.00183973	0.00732539
ENSMUSG00000074472	Zfp872	619310	0.00184225	0.00733363
ENSMUSG00000056342	Usp34	17847	0.0018463	0.00734432
ENSMUSG00000033124	Atg9a	245860	0.00185244	0.00736694
ENSMUSG00000094651	Gal3st2	381334	0.00185705	0.0073801
ENSMUSG00000034334	Fam151b	73942	0.00187496	0.00744734
ENSMUSG00000033083	Tbc1d4	210789	0.00188336	0.007477
ENSMUSG00000004798	Ulk2	29869	0.00188824	0.00749271
ENSMUSG00000031972	Acta1	11459	0.00189816	0.00752651
ENSMUSG00000040124	Gorab	98376	0.00190502	0.00754634
ENSMUSG00000038732	Mboat1	218121	0.0019046	0.00754634
ENSMUSG00000024866	Acy3	71670	0.00191775	0.00759489
ENSMUSG00000033863	Klf9	16601	0.00192201	0.00760991
ENSMUSG00000069727	Gm5595	434179	0.00192289	0.00761151
ENSMUSG00000017978	Cadps2	320405	0.00192665	0.00762268
ENSMUSG00000051295	9630028B13Rik	319562	0.00193009	0.0076344
ENSMUSG00000035764	Fbxo45	268882	0.00193174	0.00763906
ENSMUSG00000064363	mt-Nd4	17719	0.00194532	0.00768902
ENSMUSG00000004637	Wwox	80707	0.00194878	0.00769891
ENSMUSG00000032226	Gcnt3	72077	0.00195193	0.00770758
ENSMUSG00000055067	Smyd3	69726	0.00195769	0.00772846
ENSMUSG00000030960	Mettl10	72096	0.00196145	0.00774142
ENSMUSG00000021987	Mtmr6	219135	0.00196445	0.00775069
ENSMUSG00000094053	Scgb2b7	100043836	0.00196747	0.00775568
ENSMUSG00000032182	Yipf2	74766	0.00196711	0.00775568
ENSMUSG00000027011	Ube2e3	22193	0.00199893	0.00787012
ENSMUSG00000028532	Cachd1	320508	0.00201455	0.00792581
ENSMUSG00000002017	Fam98a	72722	0.00202061	0.00794009
ENSMUSG00000032812	Arap1	69710	0.00202112	0.00794009
ENSMUSG00000078435	AU041133	216177	0.00202243	0.00794227
ENSMUSG00000050240	Hic2	58180	0.00205739	0.00806492
ENSMUSG00000026470	Stx6	58244	0.00206417	0.00808956
ENSMUSG00000067851	Arfgef1	211673	0.00208346	0.00815527
ENSMUSG00000049624	Slc17a5	235504	0.00209457	0.00819279
ENSMUSG00000037022	Mmaa	109136	0.00209743	0.00820022
ENSMUSG00000022018	Rgcc	66214	0.00209799	0.00820022
ENSMUSG00000027312	Atrn	11990	0.00210458	0.00822399
ENSMUSG00000030366	Ceacam12	67315	0.00210879	0.00823844
ENSMUSG00000031545	Agpat6	102247	0.00212017	0.0082729
[truncated: 870 more rows]

## Sheet: dowregulated genes
Name	Symbol	Entrez_Gene_ID	p.value	padj
ENSMUSG00000035202	Lars2	102436	0.000275881	0.00145796
ENSMUSG00000073411	H2-D1	14964	0.000441059	0.00218248
ENSMUSG00000029580	Actb	11461	5.55276e-11	2.64796e-09
ENSMUSG00000061232	H2-K1	14972	0.0108791	0.0326412
ENSMUSG00000042808	Gpx2	14776	7.29612e-05	0.000463636
ENSMUSG00000037033	Clca4	229927	5.5014e-18	2.11752e-15
ENSMUSG00000026104	Stat1	20846	0.0113509	0.033837
ENSMUSG00000029322	Plac8	231507	2.77599e-11	1.49092e-09
ENSMUSG00000022587	Ly6e	17069	3.23691e-07	4.51102e-06
ENSMUSG00000001123	Lgals9	16859	9.64522e-06	8.15505e-05
ENSMUSG00000024308	Tapbp	21356	1.02718e-07	1.70338e-06
ENSMUSG00000037321	Tap1	21354	0.0042442	0.0148222
ENSMUSG00000079339	Gm14446	667373	0.0161825	0.0452294
ENSMUSG00000046879	Irgm1	15944	0.00108897	0.0047146
ENSMUSG00000049382	Krt8	16691	7.66772e-06	6.65716e-05
ENSMUSG00000018899	Irf1	16362	0.000156328	0.000892261
ENSMUSG00000078853	Igtp	16145	0.00543128	0.0182237
ENSMUSG00000026864	Hspa5	14828	0.00400613	0.0141096
ENSMUSG00000025492	Ifitm3	66141	0.00111065	0.00479177
ENSMUSG00000054808	Actn4	60595	0.0125798	0.0367418
ENSMUSG00000021266	Wars	22375	1.27058e-09	3.90498e-08
ENSMUSG00000078812	Eif5a	276770	0.00753402	0.0239283
ENSMUSG00000067212	H2-T23	15040	0.00211462	0.00825325
ENSMUSG00000069874	Irgm2	54396	0.00669277	0.0217129
ENSMUSG00000079197	Psme2	19188	1.0306e-05	8.62801e-05
ENSMUSG00000004980	Hnrnpa2b1	53379	0.0028899	0.0107103
ENSMUSG00000064370	mt-Cytb	17711	0.000637052	0.00297561
ENSMUSG00000092341	Malat1	72289	3.04362e-10	1.14693e-08
ENSMUSG00000057666	Gapdh	14433	5.48819e-07	6.94502e-06
ENSMUSG00000035852	Misp	78906	0.0152246	0.0430205
ENSMUSG00000033880	Lgals3bp	19039	7.86163e-08	1.35882e-06
ENSMUSG00000031897	Psmb10	19171	0.000277743	0.00146588
ENSMUSG00000003814	Calr	12317	0.000112596	0.000671033
ENSMUSG00000024066	Xdh	22436	0.0129408	0.0376056
ENSMUSG00000071866	Ppia	268373	1.6557e-05	0.000129
ENSMUSG00000028367	Txn1	22166	0.000173125	0.000974494
ENSMUSG00000001156	Mxd1	17119	0.000138253	0.000802537
ENSMUSG00000068452	Duox2	214593	0.00254036	0.00959295
ENSMUSG00000049502	Dtx3l	209200	0.000855785	0.00384082
ENSMUSG00000041515	Irf8	15900	0.000100819	0.000609287
ENSMUSG00000074195	AI747448	99709	0.00116925	0.00500056
ENSMUSG00000039630	Hnrnpu	51810	6.85428e-12	4.48608e-10
ENSMUSG00000022216	Psme1	19186	0.00010842	0.000649638
ENSMUSG00000023944	Hsp90ab1	15516	0.0131247	0.0380497
ENSMUSG00000022285	Ywhaz	22631	8.33504e-05	0.000518247
ENSMUSG00000026238	Ptma	19231	0.0142347	0.040664
ENSMUSG00000063229	Ldha	16828	0.0143616	0.0409543
ENSMUSG00000030413	Pglyrp1	21946	0.000321845	0.00166016
ENSMUSG00000024164	C3	12266	0.00178806	0.00716199
ENSMUSG00000032294	Pkm	18746	4.98157e-06	4.59175e-05
ENSMUSG00000003051	Elf3	13710	4.22036e-06	3.97821e-05
ENSMUSG00000021025	Nfkbia	18035	0.00143745	0.00596454
ENSMUSG00000029561	Oasl2	23962	0.000760145	0.00346545
ENSMUSG00000052212	Cd177	68891	3.98498e-08	7.66919e-07
ENSMUSG00000039364	Sectm1b	58210	0.00616493	0.0202689
ENSMUSG00000039682	Lap3	66988	0.00888633	0.0274965
ENSMUSG00000020869	Lrrc59	98238	0.00655063	0.0213245
ENSMUSG00000063354	Slc39a4	72027	4.96461e-11	2.41015e-09
ENSMUSG00000007029	Vars	22321	8.23245e-10	2.67241e-08
ENSMUSG00000022906	Parp9	80285	5.32082e-05	0.000349839
ENSMUSG00000027613	Eif6	16418	4.33795e-06	4.07244e-05
ENSMUSG00000000544	Gpa33	59290	3.34844e-07	4.64245e-06
ENSMUSG00000056201	Cfl1	12631	5.9401e-05	0.000385808
ENSMUSG00000030082	Sec61a1	53421	3.13837e-07	4.39263e-06
ENSMUSG00000018293	Pfn1	18643	0.00397709	0.0140196
ENSMUSG00000063694	Cycs	13063	6.46169e-07	7.93164e-06
ENSMUSG00000030751	Psma1	26440	0.000266395	0.00141152
ENSMUSG00000030062	Rpn1	103963	0.000393312	0.00197831
ENSMUSG00000026234	Ncl	17975	1.46916e-13	1.59399e-11
ENSMUSG00000027514	Zbp1	58203	0.00768687	0.0243087
ENSMUSG00000063524	Eno1	13806	6.15184e-06	5.4824e-05
ENSMUSG00000027184	Caprin1	53872	5.35513e-10	1.86716e-08
ENSMUSG00000031257	Nox1	237038	0.0181733	0.0497863
ENSMUSG00000031995	St14	19143	0.0006416	0.00299339
ENSMUSG00000038745	Nlrp6	101613	5.33119e-06	4.87742e-05
ENSMUSG00000024587	Nars	70223	3.02421e-06	2.97562e-05
ENSMUSG00000032231	Anxa2	12306	0.00161076	0.00657397
ENSMUSG00000021196	Pfkp	56421	0.00767099	0.0242661
ENSMUSG00000021939	Ctsb	13030	0.00367674	0.0131094
ENSMUSG00000044734	Serpinb1a	66222	0.000213988	0.00116751
ENSMUSG00000038507	Parp12	243771	0.000146003	0.000841154
ENSMUSG00000027907	S100a11	20195	0.00017596	0.000988062
ENSMUSG00000025428	Atp5a1	11946	1.0432e-06	1.18263e-05
ENSMUSG00000049493	Pls1	102502	0.000662865	0.00307751
ENSMUSG00000020826	Nos2	18126	0.00115251	0.00493942
ENSMUSG00000038213	Tapbpl	213233	1.68599e-05	0.000130848
ENSMUSG00000098973	mmu-mir-6236	102465959	0.00178321	0.00714789
ENSMUSG00000029430	Ran	19384	3.34406e-08	6.60075e-07
ENSMUSG00000027566	Psma7	26444	1.13651e-07	1.85396e-06
ENSMUSG00000036752	Tubb4b	227613	1.14366e-05	9.44734e-05
ENSMUSG00000027642	Rpn2	20014	1.49288e-08	3.288e-07
ENSMUSG00000035561	Aldh1b1	72535	2.34334e-09	6.68121e-08
ENSMUSG00000026355	Mcm6	17219	0.000510905	0.00247506
ENSMUSG00000025498	Irf7	54123	2.62012e-05	0.000190882
ENSMUSG00000025393	Atp5b	11947	0.00062715	0.00294467
ENSMUSG00000030560	Ctsc	13032	0.000760642	0.00346634
ENSMUSG00000021583	Erap1	80898	1.51041e-06	1.62891e-05
ENSMUSG00000009013	Dynll1	56455	4.29729e-06	4.0413e-05
ENSMUSG00000027639	Samhd1	56045	7.46364e-05	0.00047187
ENSMUSG00000053931	Cnn3	71994	0.000160622	0.000913339
ENSMUSG00000029752	Asns	27053	7.77501e-05	0.000488499
ENSMUSG00000025980	Hspd1	15510	1.13616e-08	2.60528e-07
ENSMUSG00000030793	Pycard	66824	8.39015e-05	0.000521273
ENSMUSG00000074115	Saa1	20208	1.16089e-06	1.29875e-05
ENSMUSG00000037894	H2afz	51788	2.27489e-11	1.26378e-09
ENSMUSG00000009585	Apobec3	80287	4.85442e-05	0.000324417
ENSMUSG00000029777	Gars	353172	0.00026023	0.00138521
ENSMUSG00000020358	Hnrnpab	15384	9.27684e-14	1.06361e-11
ENSMUSG00000000628	Hk2	15277	0.00819035	0.0256848
ENSMUSG00000026175	Vil1	22349	0.00168531	0.00682994
ENSMUSG00000028452	Vcp	269523	1.65564e-06	1.7737e-05
ENSMUSG00000027808	Serp1	28146	3.7951e-10	1.39119e-08
ENSMUSG00000023456	Tpi1	21991	0.000101225	0.000611508
ENSMUSG00000001525	Tubb5	22154	0.000308267	0.00160085
ENSMUSG00000029994	Anxa4	11746	2.26729e-06	2.33013e-05
ENSMUSG00000028639	Ybx1	22608	0.000122883	0.000723954
ENSMUSG00000031803	B3gnt3	72297	2.75872e-09	7.63974e-08
ENSMUSG00000029417	Cxcl9	17329	0.00548369	0.0183729
ENSMUSG00000054717	Hmgb2	97165	3.14708e-05	0.000224221
ENSMUSG00000015671	Psma2	19166	5.28219e-10	1.85232e-08
ENSMUSG00000018583	G3bp1	27041	0.00338531	0.0122404
ENSMUSG00000006498	Ptbp1	19205	2.01462e-15	3.75162e-13
ENSMUSG00000032908	Sgpp2	433323	0.000504293	0.00244743
ENSMUSG00000034427	Myo15b	217328	0.0166452	0.046188
ENSMUSG00000006519	Cyba	13057	0.0129172	0.0375574
ENSMUSG00000031584	Gsr	14782	4.52785e-14	5.58758e-12
ENSMUSG00000028961	Pgd	110208	6.31194e-07	7.78328e-06
ENSMUSG00000054766	Set	56086	5.49625e-07	6.94702e-06
ENSMUSG00000028268	Gbp3	55932	0.00475152	0.0162808
ENSMUSG00000005481	Ddx39	68278	0.00381555	0.0135031
ENSMUSG00000044533	Rps2	16898	1.40005e-05	0.000111879
ENSMUSG00000097971	Gm26917	_	0.0123206	0.0361676
ENSMUSG00000037145	2210407C18Rik	78354	6.16016e-06	5.48678e-05
ENSMUSG00000018379	Srsf1	110809	0.0160064	0.0447759
ENSMUSG00000023186	Vwa5a	67776	0.00180153	0.00720703
ENSMUSG00000074457	S100a16	67860	0.000276685	0.00146077
ENSMUSG00000042079	Hnrnpf	98758	0.012405	0.0363168
ENSMUSG00000079523	Tmsb10	19240	0.000716757	0.00328899
ENSMUSG00000055447	Cd47	16423	0.00120266	0.00511637
ENSMUSG00000089855	Gm15662	_	0.00898296	0.0277135
ENSMUSG00000029064	Gnb1	14688	0.00308096	0.0113249
ENSMUSG00000024411	Aqp4	11829	0.00344625	0.0124357
ENSMUSG00000004897	Hdgf	15191	9.70114e-12	5.98583e-10
ENSMUSG00000010663	Fads1	76267	0.0119792	0.0352934
ENSMUSG00000041926	Rnpep	215615	0.000270569	0.00143176
ENSMUSG00000030681	Mvp	78388	6.7441e-07	8.20355e-06
ENSMUSG00000057561	Eif1a	13664	0.0116223	0.0344809
ENSMUSG00000006998	Psmd2	21762	2.89279e-05	0.000208492
ENSMUSG00000053398	Phgdh	236539	9.17291e-07	1.06224e-05
ENSMUSG00000029467	Atp2a2	11938	0.000181369	0.00101383
ENSMUSG00000021486	Prelid1	66494	1.17395e-10	4.90388e-09
ENSMUSG00000030978	Rrm1	20133	0.0111649	0.0333628
ENSMUSG00000020368	Canx	12330	1.91493e-05	0.000145679
ENSMUSG00000037405	Icam1	15894	0.000237239	0.00128011
ENSMUSG00000056076	Eif3b	27979	4.18228e-12	2.95243e-10
ENSMUSG00000033307	Mif	17319	2.40468e-06	2.4449e-05
ENSMUSG00000021957	Tkt	21881	7.36689e-11	3.32662e-09
ENSMUSG00000003038	Hmgn2	15331	0.000895979	0.003988
ENSMUSG00000059208	Hnrnpm	76936	2.74828e-08	5.56054e-07
ENSMUSG00000079362	Gbp6	100702	0.0121523	0.035732
ENSMUSG00000040253	Gbp7	229900	0.0105272	0.031709
ENSMUSG00000025401	Myo1a	432516	1.03894e-09	3.29322e-08
ENSMUSG00000024665	Fads2	56473	0.00105035	0.00456462
ENSMUSG00000021024	Psma6	26443	8.33963e-08	1.42968e-06
ENSMUSG00000029447	Cct6a	12466	0.0167667	0.0464525
ENSMUSG00000022443	Myh9	17886	1.64491e-05	0.0001284
ENSMUSG00000034422	Parp14	547253	2.02405e-05	0.000152766
ENSMUSG00000018848	Rars	104458	5.02141e-08	9.29852e-07
ENSMUSG00000004040	Stat3	20848	0.00559116	0.0186672
ENSMUSG00000020476	Dbnl	13169	0.0176671	0.048556
ENSMUSG00000005610	Eif4g2	13690	3.68872e-05	0.000257212
ENSMUSG00000026547	Tagln2	21346	0.000139404	0.000807453
ENSMUSG00000029810	Tmem176b	65963	8.83832e-15	1.38719e-12
ENSMUSG00000028413	B4galt1	14595	0.00377191	0.013375
ENSMUSG00000003429	Rps11	27207	3.07432e-06	3.01209e-05
ENSMUSG00000023004	Tuba1b	22143	0.0118764	0.0350534
ENSMUSG00000005410	Mcm5	17218	0.00334149	0.0121172
ENSMUSG00000024339	Tap2	21355	1.82766e-05	0.000140094
ENSMUSG00000028837	Psmb2	26445	2.24725e-07	3.32088e-06
ENSMUSG00000020250	Txnrd1	50493	0.000452617	0.00223216
ENSMUSG00000001924	Uba1	22201	2.63621e-06	2.64702e-05
ENSMUSG00000027067	Ssrp1	20833	3.67137e-06	3.53072e-05
ENSMUSG00000019850	Tnfaip3	21929	0.00773653	0.024437
ENSMUSG00000051439	Cd14	12475	7.11984e-06	6.22503e-05
ENSMUSG00000001424	Snd1	56463	0.000516943	0.00250057
ENSMUSG00000006800	Sulf2	72043	4.08729e-06	3.8731e-05
ENSMUSG00000046434	Hnrnpa1	15382	5.19491e-05	0.000342919
ENSMUSG00000060904	Arl1	104303	0.000143034	0.00082552
ENSMUSG00000068735	Trp53i11	277414	0.0166446	0.046188
ENSMUSG00000023232	Serinc2	230779	1.32603e-09	4.03703e-08
ENSMUSG00000031960	Aars	234734	4.27218e-05	0.000290674
ENSMUSG00000060073	Psma3	19167	2.96347e-15	5.26456e-13
ENSMUSG00000030189	Ybx3	56449	8.96738e-12	5.59717e-10
ENSMUSG00000068749	Psma5	26442	1.43687e-12	1.1396e-10
ENSMUSG00000017221	Psmd3	22123	4.17192e-08	7.9626e-07
ENSMUSG00000005683	Cs	12974	9.05499e-06	7.7132e-05
ENSMUSG00000051695	Pcbp1	23983	8.57001e-11	3.79569e-09
ENSMUSG00000030357	Fkbp4	14228	0.00505821	0.0171464
ENSMUSG00000022575	Gsdmd	69146	0.000944407	0.00417481
ENSMUSG00000022283	Pabpc1	18458	4.70953e-20	2.81979e-17
ENSMUSG00000030447	Cyfip1	20430	2.52852e-06	2.55156e-05
ENSMUSG00000005087	Cd44	12505	3.07604e-09	8.4141e-08
ENSMUSG00000022500	Litaf	56722	3.52043e-05	0.000247011
ENSMUSG00000024740	Ddb1	13194	2.18334e-06	2.25413e-05
ENSMUSG00000029713	Gnb2	14693	5.55887e-05	0.000363825
ENSMUSG00000052776	Oas1a	246730	0.00330941	0.0120225
ENSMUSG00000001228	Uhrf1	18140	0.000873506	0.00390949
ENSMUSG00000040659	Efhd2	27984	0.0157715	0.0442181
ENSMUSG00000041859	Mcm3	17215	0.00456984	0.0157619
ENSMUSG00000070730	Rmdn3	67809	0.00063045	0.0029533
ENSMUSG00000025647	Shisa5	66940	2.14593e-07	3.1856e-06
ENSMUSG00000071172	Srsf3	20383	4.37981e-06	4.10458e-05
ENSMUSG00000031400	G6pdx	14381	1.00098e-10	4.30367e-09
ENSMUSG00000025132	Arhgdia	192662	1.17419e-12	9.68469e-11
ENSMUSG00000022504	Ciita	12265	0.0134417	0.0388241
ENSMUSG00000022221	Ripk3	56532	2.05899e-05	0.000154961
ENSMUSG00000020572	Nampt	59027	0.0030584	0.0112522
ENSMUSG00000032966	Fkbp1a	14225	0.000143172	0.000826026
ENSMUSG00000086324	Gm15564	102639045	0.000954058	0.00420941
ENSMUSG00000027111	Itga6	16403	1.3484e-06	1.48186e-05
ENSMUSG00000070327	Rnf213	672511	1.05113e-08	2.43447e-07
ENSMUSG00000036371	Serbp1	66870	1.36427e-07	2.16648e-06
ENSMUSG00000021595	Nsun2	28114	5.27367e-06	4.83027e-05
ENSMUSG00000071644	Eef1g	67160	0.0017172	0.00692793
ENSMUSG00000031948	Kars	85305	6.71118e-06	5.90621e-05
ENSMUSG00000001847	Rac1	19353	2.02986e-09	5.85978e-08
ENSMUSG00000021484	Lman2	66890	1.0399e-05	8.69689e-05
ENSMUSG00000037815	Ctnna1	12385	4.04869e-06	3.83878e-05
ENSMUSG00000070473	Cldn3	12739	0.000471298	0.00230669
ENSMUSG00000093674	Rpl41	67945	7.81923e-05	0.000490515
ENSMUSG00000055612	Cdca7	66953	3.07295e-05	0.000220006
ENSMUSG00000033732	Sf3b3	101943	4.79323e-09	1.23822e-07
ENSMUSG00000002870	Mcm2	17216	4.14649e-06	3.9223e-05
ENSMUSG00000047735	Samd9l	209086	0.0049003	0.0166845
ENSMUSG00000032562	Gnai2	14678	2.4517e-11	1.3481e-09
ENSMUSG00000026029	Casp8	12370	0.0102932	0.031097
ENSMUSG00000045128	Rpl18a	76808	0.000106578	0.000639782
ENSMUSG00000014226	Cacybp	12301	0.000857004	0.00384415
ENSMUSG00000000275	Trim25	217069	2.29925e-06	2.35849e-05
ENSMUSG00000025007	Aldh18a1	56454	1.79273e-06	1.89544e-05
ENSMUSG00000063904	Dpp3	75221	0.000236267	0.00127571
ENSMUSG00000024097	Srsf7	225027	6.57711e-08	1.16076e-06
ENSMUSG00000037820	Tgm2	21817	0.0110141	0.0329913
ENSMUSG00000028234	Rps20	67427	0.000368892	0.00187296
ENSMUSG00000028832	Stmn1	16765	0.00349143	0.0125461
ENSMUSG00000047180	Neurl3	214854	0.000135639	0.000789607
ENSMUSG00000024844	Banf1	23825	6.13882e-05	0.000397438
ENSMUSG00000015937	H2afy	26914	6.83727e-06	6.01154e-05
ENSMUSG00000040354	Mars	216443	0.0156151	0.0438558
ENSMUSG00000029649	Pomp	66537	1.80933e-07	2.75499e-06
ENSMUSG00000053175	Bcl3	12051	1.15549e-07	1.87736e-06
ENSMUSG00000040463	Mybbp1a	18432	3.08043e-06	3.01441e-05
ENSMUSG00000026202	Tuba4a	22145	0.0011259	0.00484722
ENSMUSG00000022673	Mcm4	17217	0.000179547	0.00100539
ENSMUSG00000026434	Nucks1	98415	0.000230262	0.00124579
ENSMUSG00000031311	Nono	53610	5.43604e-06	4.95094e-05
ENSMUSG00000025509	Pnpla2	66853	1.12394e-15	2.45535e-13
ENSMUSG00000005103	Wdr1	22388	8.53673e-05	0.000528552
ENSMUSG00000025134	Alyref	21681	6.13678e-05	0.000397438
ENSMUSG00000001247	Lsr	54135	1.39441e-05	0.000111594
ENSMUSG00000030058	Copg1	54161	1.8504e-07	2.80353e-06
ENSMUSG00000058587	Tmod3	50875	8.01143e-05	0.000500629
ENSMUSG00000024515	Smad4	17128	3.71393e-11	1.90601e-09
ENSMUSG00000024165	Hn1l	52009	0.000302179	0.0015748
ENSMUSG00000032575	Manf	74840	9.67737e-08	1.62287e-06
ENSMUSG00000028599	Tnfrsf1b	21938	3.03949e-06	2.9852e-05
ENSMUSG00000035673	Sbno2	216161	0.00922837	0.0282976
ENSMUSG00000032596	Uba7	74153	1.37324e-06	1.50814e-05
ENSMUSG00000025508	Rplp2	67186	0.00646198	0.0210699
ENSMUSG00000030281	Il17rc	171095	0.000692609	0.00319632
ENSMUSG00000024359	Hspa9	15526	2.04697e-11	1.149e-09
ENSMUSG00000040033	Stat2	20847	3.97219e-05	0.000273716
ENSMUSG00000021116	Eif2s1	13665	5.88437e-07	7.34569e-06
ENSMUSG00000026615	Eprs	107508	1.43595e-10	5.82956e-09
ENSMUSG00000019139	Isyna1	71780	0.00016796	0.000949383
ENSMUSG00000025153	Fasn	14104	0.00173018	0.00696468
ENSMUSG00000029472	Anapc5	59008	9.70087e-10	3.10983e-08
ENSMUSG00000038301	Snx10	71982	0.000288956	0.00151419
ENSMUSG00000009927	Rps25	75617	9.94952e-07	1.13671e-05
ENSMUSG00000030538	Cib1	23991	0.00818396	0.0256747
ENSMUSG00000032380	Dapk2	13143	3.34949e-06	3.24822e-05
ENSMUSG00000034459	Ifit1	15957	8.74566e-07	1.02081e-05
ENSMUSG00000070777	Ceacam20	71601	0.00114658	0.00491923
ENSMUSG00000000278	Scpep1	74617	0.00162498	0.00662199
ENSMUSG00000057236	Rbbp4	19646	0.000947896	0.00418451
ENSMUSG00000006418	Rnf114	81018	6.16857e-11	2.89887e-09
ENSMUSG00000062300	Pvrl2	19294	4.02013e-08	7.72763e-07
ENSMUSG00000021131	Erh	13877	2.38689e-11	1.31695e-09
ENSMUSG00000051223	Bzw1	66882	0.00508194	0.0172196
ENSMUSG00000049751	Rpl36al	66483	3.56737e-05	0.00024987
ENSMUSG00000031906	Smpd3	58994	9.8179e-09	2.29359e-07
ENSMUSG00000025225	Nfkb2	18034	6.11439e-06	5.45804e-05
ENSMUSG00000006782	Cnp	12799	0.000910307	0.00404286
ENSMUSG00000025403	Shmt2	108037	3.79985e-08	7.33912e-07
ENSMUSG00000001552	Jup	16480	1.82398e-11	1.03825e-09
ENSMUSG00000031672	Got2	14719	3.20721e-08	6.34338e-07
ENSMUSG00000021660	Btf3	218490	4.0855e-05	0.000280073
ENSMUSG00000068587	Mgam	232714	6.60203e-06	5.82578e-05
ENSMUSG00000024608	Rps14	20044	0.00274567	0.0102462
ENSMUSG00000028081	Rps3a1	20091	0.00115117	0.00493759
ENSMUSG00000040204	2810417H13Rik	68026	1.80985e-07	2.75499e-06
ENSMUSG00000028811	Yars	107271	0.000205295	0.00112531
ENSMUSG00000029860	Zyx	22793	6.11514e-07	7.60442e-06
ENSMUSG00000030738	Eif3c	56347	1.51837e-15	3.03037e-13
ENSMUSG00000047675	Rps8	20116	1.10362e-06	1.24501e-05
ENSMUSG00000074656	Eif2s2	67204	7.66413e-07	9.10348e-06
ENSMUSG00000028382	Ptbp3	230257	8.49494e-05	0.000526166
ENSMUSG00000011114	Tbrg1	21376	0.0110025	0.0329628
ENSMUSG00000032301	Psma4	26441	0.00120584	0.00512586
ENSMUSG00000023886	Smoc2	64074	1.38593e-07	2.19872e-06
ENSMUSG00000025364	Pa2g4	18813	0.00349083	0.0125461
ENSMUSG00000036908	Unc93b1	54445	0.000606228	0.00285973
ENSMUSG00000042726	Trafd1	231712	0.000456886	0.00225046
ENSMUSG00000028572	Hook1	77963	0.000882232	0.00393765
ENSMUSG00000032399	Rpl4	67891	3.18014e-05	0.000226078
ENSMUSG00000053317	Sec61b	66212	6.45092e-10	2.19549e-08
ENSMUSG00000026914	Psmd14	59029	6.28859e-11	2.94671e-09
ENSMUSG00000055302	Mrfap1	67568	7.47239e-13	6.60102e-11
ENSMUSG00000041459	Tardbp	230908	0.00202945	0.00795925
ENSMUSG00000038366	Lasp1	16796	3.03096e-12	2.21713e-10
ENSMUSG00000002984	Tomm40	53333	0.00190483	0.00754634
ENSMUSG00000021270	Hsp90aa1	15519	2.16002e-06	2.23478e-05
ENSMUSG00000040945	Rcc2	108911	4.49935e-15	7.65647e-13
ENSMUSG00000031004	Mki67	17345	0.00230324	0.00885894
ENSMUSG00000002983	Relb	19698	0.000185556	0.00103438
ENSMUSG00000030605	Mfge8	17304	3.4688e-05	0.000243918
ENSMUSG00000016256	Ctsz	64138	1.32226e-06	1.46175e-05
ENSMUSG00000037470	Uggt1	320011	0.00662584	0.0215346
ENSMUSG00000033355	Rtp4	67775	0.0015556	0.00637622
ENSMUSG00000026796	Fam129b	227737	1.28616e-14	1.90753e-12
ENSMUSG00000030748	Il4ra	16190	0.00482919	0.0164945
ENSMUSG00000034708	Grn	14824	2.17834e-10	8.46516e-09
ENSMUSG00000019189	Rnf145	74315	1.24973e-05	0.000101574
ENSMUSG00000032116	Stt3a	16430	0.000458362	0.00225704
ENSMUSG00000038482	Tfdp1	21781	0.000312297	0.00161555
ENSMUSG00000028434	Epb4.1l4b	54357	1.68835e-06	1.80158e-05
ENSMUSG00000034101	Ctnnd1	12388	3.83795e-07	5.17467e-06
ENSMUSG00000020571	Pdia6	71853	0.00565254	0.0188177
ENSMUSG00000008682	Rpl10	110954	0.0017786	0.00713292
ENSMUSG00000038429	Usp5	22225	5.3563e-06	4.89486e-05
ENSMUSG00000060373	Hnrnpc	15381	1.0697e-06	1.21014e-05
ENSMUSG00000000394	Gcg	14526	0.00266541	0.00999515
ENSMUSG00000059552	Trp53	22059	4.10549e-11	2.05478e-09
ENSMUSG00000050747	Trim15	69097	0.000641986	0.00299433
ENSMUSG00000037563	Rps16	20055	2.63424e-06	2.64669e-05
ENSMUSG00000030774	Pak1	18479	2.09269e-07	3.11801e-06
ENSMUSG00000001729	Akt1	11651	1.68361e-06	1.7977e-05
ENSMUSG00000028495	Rps6	20104	0.000385825	0.00194792
ENSMUSG00000019188	H13	14950	1.43402e-11	8.36906e-10
ENSMUSG00000028333	Anp32b	67628	4.77961e-06	4.42792e-05
ENSMUSG00000005981	Trap1	68015	0.00142613	0.00591907
ENSMUSG00000037601	Nme1	18102	8.49119e-05	0.000526166
ENSMUSG00000026277	Stk25	59041	2.5563e-20	1.58943e-17
ENSMUSG00000041431	Ccnb1	268697	0.00883617	0.0273703
ENSMUSG00000036606	Plxnb2	140570	2.5491e-05	0.000186719
ENSMUSG00000058558	Rpl5	100503670	1.99627e-06	2.08205e-05
ENSMUSG00000037278	Tmem97	69071	9.44208e-05	0.000575568
ENSMUSG00000040028	Elavl1	15568	5.79582e-06	5.21398e-05
ENSMUSG00000044147	Arf6	11845	0.000105189	0.000632618
ENSMUSG00000041827	Oasl1	231655	4.76658e-07	6.18928e-06
ENSMUSG00000056116	H2-T22	15039	0.00397436	0.014013
ENSMUSG00000037851	Iars	105148	4.42313e-11	2.20013e-09
ENSMUSG00000031557	Plekha2	83436	0.00139341	0.00580861
ENSMUSG00000019978	Epb4.1l2	13822	1.6831e-06	1.7977e-05
ENSMUSG00000036112	Metap2	56307	7.89556e-05	0.000494276
ENSMUSG00000031422	Morf4l2	56397	0.00914	0.0280747
ENSMUSG00000017716	Birc5	11799	1.38233e-06	1.51709e-05
ENSMUSG00000029147	Ppm1g	14208	3.23614e-07	4.51102e-06
ENSMUSG00000024640	Psat1	107272	0.0146569	0.0416567
ENSMUSG00000027951	Adar	56417	0.000161773	0.000918265
ENSMUSG00000031167	Rbm3	19652	9.40846e-05	0.000573735
ENSMUSG00000022841	Ap2m1	11773	0.000626114	0.00294237
ENSMUSG00000003660	Snrnp200	320632	2.44527e-06	2.47994e-05
ENSMUSG00000090553	Snrpe	20643	1.07036e-16	2.93278e-14
ENSMUSG00000005958	Ephb3	13845	3.17414e-05	0.00022585
ENSMUSG00000025204	Ndufb8	67264	0.000451097	0.00222602
ENSMUSG00000026980	Ly75	17076	0.00221751	0.00859299
ENSMUSG00000020649	Rrm2	20135	0.000264746	0.0014037
ENSMUSG00000043091	Tuba1c	22146	5.24222e-05	0.000345534
ENSMUSG00000044894	Uqcrq	22272	1.76199e-09	5.1643e-08
ENSMUSG00000007564	Ppp2r1a	51792	6.17894e-07	7.66598e-06
ENSMUSG00000006378	Gcat	26912	0.000156364	0.000892261
ENSMUSG00000029032	Arhgef16	230972	0.000250993	0.00134445
ENSMUSG00000037331	Larp1	73158	5.13872e-05	0.000339765
ENSMUSG00000022241	Tars	110960	0.000539744	0.00258917
ENSMUSG00000026622	Nek2	18005	0.00531794	0.0179179
ENSMUSG00000023067	Cdkn1a	12575	0.00378967	0.0134233
ENSMUSG00000004099	Dnmt1	13433	0.00283869	0.0105398
ENSMUSG00000054693	Adam10	11487	7.53419e-07	8.98876e-06
ENSMUSG00000078619	Smarcd2	83796	4.71488e-14	5.73088e-12
ENSMUSG00000027466	Rbck1	24105	0.00726961	0.0232162
ENSMUSG00000090841	Myl6	17904	0.000548279	0.00262472
ENSMUSG00000046718	Bst2	69550	0.00138809	0.00578942
ENSMUSG00000028656	Cap1	12331	0.00172655	0.00695525
ENSMUSG00000026896	Ifih1	71586	0.00619076	0.020329
ENSMUSG00000058013	2011-09-01	52398	0.000566791	0.00270049
ENSMUSG00000073598	1700066B19Rik	73449	0.0020267	0.00795235
ENSMUSG00000018286	Psmb6	19175	4.82439e-07	6.25124e-06
ENSMUSG00000010755	Cars	27267	0.00308399	0.0113331
ENSMUSG00000078974	Sec61g	20335	0.000116574	0.000691066
ENSMUSG00000023010	Tmbim6	110213	7.23404e-09	1.76123e-07
ENSMUSG00000022229	Atp12a	192113	4.50515e-07	5.91635e-06
ENSMUSG00000030744	Rps3	27050	5.61701e-06	5.07572e-05
ENSMUSG00000040010	Slc7a5	20539	2.5395e-06	2.55945e-05
ENSMUSG00000064354	mt-Co2	17709	2.74221e-05	0.000198881
ENSMUSG00000021427	Ssr1	107513	0.0131633	0.0381289
ENSMUSG00000050565	Tor1aip2	240832	0.000432944	0.00214626
ENSMUSG00000046841	Ckap4	216197	5.21655e-05	0.000344066
ENSMUSG00000017778	Cox7c	12867	7.67265e-06	6.65787e-05
ENSMUSG00000015749	Anp32e	66471	7.82675e-05	0.000490796
ENSMUSG00000028796	Phc2	54383	2.31705e-06	2.37373e-05
ENSMUSG00000005846	Rsl1d1	66409	0.00200425	0.00788721
ENSMUSG00000002325	Irf9	16391	0.0118036	0.0348653
ENSMUSG00000066406	Akap13	75547	0.000536169	0.00257661
ENSMUSG00000027763	Mbnl1	56758	7.56659e-09	1.8339e-07
ENSMUSG00000023039	Krt7	110310	0.00181817	0.007261
ENSMUSG00000020929	Eftud2	20624	1.0221e-07	1.69818e-06
ENSMUSG00000038014	Fam120a	218236	0.00687363	0.0222105
ENSMUSG00000006333	Rps9	76846	0.00485835	0.0165818
ENSMUSG00000009079	Ewsr1	14030	2.0251e-05	0.000152766
ENSMUSG00000036372	Tmem258	69038	0.0119256	0.0351548
ENSMUSG00000068040	Tm9sf4	99237	8.3671e-07	9.81586e-06
ENSMUSG00000026750	Psmb7	19177	0.00464636	0.0159883
ENSMUSG00000047098	Rnf31	268749	0.0102227	0.030907
ENSMUSG00000034024	Cct2	12461	0.000678234	0.00313895
ENSMUSG00000014769	Psmb1	19170	0.000130164	0.000761297
ENSMUSG00000022346	Myc	17869	5.72458e-07	7.18506e-06
ENSMUSG00000052681	Rap1b	215449	5.84568e-08	1.05001e-06
ENSMUSG00000028560	Usp1	230484	0.0153617	0.0432944
ENSMUSG00000030199	Etv6	14011	1.18295e-13	1.30984e-11
ENSMUSG00000032349	Elovl5	68801	0.00166158	0.0067507
ENSMUSG00000060743	H3f3a	15078	7.78697e-07	9.23582e-06
ENSMUSG00000012519	Mlkl	74568	0.00635299	0.02079
ENSMUSG00000039640	Mrpl12	56282	0.00629966	0.0206447
ENSMUSG00000013629	Cad	69719	6.38799e-05	0.000412084
ENSMUSG00000005447	Pafah1b3	18476	0.00134587	0.00564099
ENSMUSG00000030341	Tnfrsf1a	21937	7.22343e-12	4.67096e-10
ENSMUSG00000023367	Tmem176a	66058	9.91515e-08	1.65587e-06
ENSMUSG00000049401	Ogfr	72075	0.00230806	0.00886694
ENSMUSG00000031490	Eif4ebp1	13685	0.000299082	0.00156017
ENSMUSG00000040731	Eif4h	22384	3.89242e-06	3.71457e-05
ENSMUSG00000036781	Rps27l	67941	1.0829e-09	3.4125e-08
ENSMUSG00000020534	Shmt1	20425	0.0119665	0.0352627
ENSMUSG00000040952	Rps19	20085	7.11993e-06	6.22503e-05
ENSMUSG00000003644	Rps6ka1	20111	8.2424e-07	9.71185e-06
ENSMUSG00000027317	Ppp1r14d	72112	3.20079e-05	0.000227446
ENSMUSG00000021111	Papola	18789	0.000278263	0.00146719
ENSMUSG00000049517	Rps23	66475	3.19531e-06	3.11177e-05
ENSMUSG00000070348	Ccnd1	12443	1.6262e-06	1.74563e-05
ENSMUSG00000026946	Nmi	64685	0.0116442	0.0345204
ENSMUSG00000038037	Socs1	12703	0.000999064	0.00437101
ENSMUSG00000002477	Snrpd1	20641	1.35887e-05	0.000109183
ENSMUSG00000057322	Rpl38	67671	2.10472e-08	4.4131e-07
ENSMUSG00000030662	Ipo5	70572	2.58226e-07	3.73054e-06
ENSMUSG00000063316	Rpl27	19942	8.07535e-06	6.97362e-05
ENSMUSG00000039208	Metrnl	210029	0.000149825	0.000861335
ENSMUSG00000024590	Lmnb1	16906	1.82249e-07	2.76902e-06
ENSMUSG00000003868	Ruvbl2	20174	0.0182566	0.0499385
ENSMUSG00000022391	Rangap1	19387	0.00128469	0.00542112
ENSMUSG00000033294	Noc4l	100608	2.14753e-08	4.48266e-07
ENSMUSG00000052833	Sae1	56459	0.00563103	0.0187636
ENSMUSG00000037580	Gch1	14528	0.00123959	0.0052486
ENSMUSG00000032423	Syncrip	56403	2.41712e-05	0.000178495
ENSMUSG00000025888	Casp1	12362	6.44554e-08	1.14253e-06
ENSMUSG00000022698	Naa50	72117	5.98472e-06	5.36006e-05
ENSMUSG00000060675	Pla2g16	225845	3.06615e-06	3.00772e-05
ENSMUSG00000025534	Gusb	110006	1.34523e-08	2.99134e-07
ENSMUSG00000052146	Rps10	67097	6.43196e-05	0.000414755
ENSMUSG00000030057	Cnbp	12785	8.06987e-07	9.54766e-06
ENSMUSG00000030697	Ppp4c	56420	0.00521402	0.0176118
ENSMUSG00000030107	Usp18	24110	0.00618612	0.0203198
ENSMUSG00000041143	Tmco4	77056	1.30806e-06	1.44738e-05
ENSMUSG00000038759	Nup205	70699	0.000938163	0.00414834
ENSMUSG00000024735	Prpf19	28000	2.72975e-09	7.58234e-08
ENSMUSG00000047945	Marcksl1	17357	1.85703e-15	3.57391e-13
ENSMUSG00000037242	Clic4	29876	0.000448644	0.002215
ENSMUSG00000056394	Lig1	16881	0.00538682	0.0181009
ENSMUSG00000038717	Atp5l	27425	1.20698e-05	9.86951e-05
ENSMUSG00000028873	Cdca8	52276	0.00519846	0.0175711
ENSMUSG00000032555	Topbp1	235559	0.00650242	0.0211846
ENSMUSG00000066861	Oas1g	23960	0.00391695	0.0138226
ENSMUSG00000042608	Stk40	74178	2.9654e-09	8.139e-08
ENSMUSG00000000568	Hnrnpd	11991	1.4732e-06	1.59623e-05
ENSMUSG00000038736	Nudcd1	67429	0.00980965	0.0298368
ENSMUSG00000056612	Ppp1r14b	18938	1.27807e-08	2.87361e-07
ENSMUSG00000035356	Nfkbiz	80859	0.000542878	0.00260112
ENSMUSG00000061315	Naca	17938	3.91444e-06	3.72898e-05
ENSMUSG00000022965	Ifngr2	15980	5.02984e-07	6.45443e-06
ENSMUSG00000028068	Iqgap3	404710	0.00134408	0.00563643
ENSMUSG00000027429	Sec23b	27054	2.87043e-05	0.000207436
ENSMUSG00000095567	Noc2l	57741	8.09049e-10	2.63691e-08
ENSMUSG00000043461	Sptssb	66183	0.0063069	0.0206642
ENSMUSG00000028793	Rnf19b	75234	0.00823934	0.0258073
ENSMUSG00000033088	Triobp	110253	0.000115781	0.000686614
ENSMUSG00000029910	Mad2l1	56150	7.31618e-14	8.4481e-12
ENSMUSG00000025747	Tyms	22171	3.45716e-08	6.79083e-07
ENSMUSG00000033060	Lmo7	380928	0.0105798	0.0318438
ENSMUSG00000005161	Prdx2	21672	4.92384e-07	6.36281e-06
ENSMUSG00000020638	Cmpk2	22169	0.000934871	0.00413831
ENSMUSG00000069808	Fam57a	116972	3.89869e-09	1.03153e-07
ENSMUSG00000050014	Apol10b	328561	0.00251058	0.00950714
ENSMUSG00000024349	Tmem173	72512	1.30942e-07	2.08964e-06
ENSMUSG00000030036	Mogs	57377	0.00933047	0.0285675
ENSMUSG00000025651	Uqcrc1	22273	1.30308e-06	1.44284e-05
ENSMUSG00000001229	Dpp9	224897	0.000279623	0.00147292
ENSMUSG00000028194	Ddah1	69219	9.82163e-07	1.12528e-05
ENSMUSG00000060636	Rpl35a	57808	6.24106e-07	7.73024e-06
ENSMUSG00000074781	Ube2n	93765	0.00150136	0.00618844
ENSMUSG00000030091	Nup210	54563	0.000503537	0.0024445
ENSMUSG00000045983	Eif4g1	208643	1.61515e-07	2.51304e-06
ENSMUSG00000038305	Spats2l	67198	9.79004e-05	0.0005932
ENSMUSG00000025786	Zdhhc3	69035	3.69014e-08	7.17868e-07
ENSMUSG00000020460	Rps27a	78294	1.70952e-12	1.32866e-10
ENSMUSG00000010358	Ifi35	70110	0.000337185	0.00173045
ENSMUSG00000071646	Mta2	23942	7.37599e-06	6.43152e-05
ENSMUSG00000057278	Snrpg	68011	1.04317e-12	8.7378e-11
ENSMUSG00000020180	Snrpd3	67332	0.00144079	0.00597533
ENSMUSG00000046352	Gjb2	14619	2.91374e-05	0.000209909
ENSMUSG00000048277	Syngr2	20973	1.2626e-09	3.89647e-08
ENSMUSG00000021871	Pnp	18950	5.76303e-06	5.19026e-05
ENSMUSG00000038879	Nipal2	223473	0.000250863	0.0013442
ENSMUSG00000068523	Gng5	14707	0.0126496	0.0369122
ENSMUSG00000078652	Psme3	19192	4.73927e-07	6.16868e-06
ENSMUSG00000028034	Fubp1	51886	0.0163992	0.0456928
ENSMUSG00000031403	Dkc1	245474	0.00346911	0.0124876
ENSMUSG00000024098	Twsg1	65960	3.93101e-05	0.000271112
ENSMUSG00000024991	Eif3a	13669	3.32643e-09	8.99249e-08
ENSMUSG00000091537	Tma7	66167	1.55662e-08	3.40519e-07
ENSMUSG00000072214	2005-09-01	18951	0.000720524	0.00330393
ENSMUSG00000022193	Psmb5	19173	0.00323798	0.0118001
ENSMUSG00000025190	Got1	14718	0.00108893	0.0047146
ENSMUSG00000029465	Arpc3	56378	0.00614054	0.0202011
ENSMUSG00000026321	Tnfrsf11a	21934	0.00390738	0.0137949
ENSMUSG00000027469	Tpx2	72119	0.0152756	0.0431345
ENSMUSG00000000902	Smarcb1	20587	0.0130238	0.037786
ENSMUSG00000020471	Pold2	18972	3.29685e-06	3.20679e-05
ENSMUSG00000035376	Ptplb	70757	0.0128056	0.0373135
ENSMUSG00000046711	Hmga1	15361	4.65325e-11	2.30044e-09
ENSMUSG00000001440	Kpnb1	16211	9.17647e-06	7.80043e-05
ENSMUSG00000037313	Tacc3	21335	0.000338738	0.00173787
ENSMUSG00000019579	D17Wsu104e	28106	0.0140674	0.0403146
ENSMUSG00000041645	Ddx24	27225	9.12633e-07	1.05761e-05
ENSMUSG00000024960	Plcb3	18797	0.00131408	0.00552609
ENSMUSG00000015804	Med28	66999	1.99427e-05	0.000151004
ENSMUSG00000017002	Slpi	20568	0.0043789	0.015212
ENSMUSG00000030303	Far2	330450	7.12879e-08	1.24588e-06
ENSMUSG00000017311	Pyy	217212	0.000756613	0.00345228
ENSMUSG00000037062	Sh3glb1	54673	0.00389912	0.0137717
ENSMUSG00000005566	Trim28	21849	4.38149e-08	8.27467e-07
ENSMUSG00000031715	Smarca5	93762	5.64142e-10	1.94455e-08
ENSMUSG00000025246	Tbl1x	21372	7.2342e-11	3.29431e-09
ENSMUSG00000060938	Rpl26	19941	2.84116e-10	1.08071e-08
ENSMUSG00000020361	Hspa4	15525	7.4403e-05	0.000471131
ENSMUSG00000008373	Prpf31	68988	0.003357	0.012168
ENSMUSG00000006442	Srm	20810	1.57428e-07	2.45892e-06
ENSMUSG00000024949	Sf1	22668	2.75005e-11	1.4842e-09
ENSMUSG00000026245	Farsb	23874	4.2137e-07	5.59726e-06
ENSMUSG00000074151	Nlrc5	434341	0.00417357	0.0146102
ENSMUSG00000027893	Ahcyl1	229709	7.61217e-05	0.000480321
ENSMUSG00000074088	Snrnp40	66585	0.00167611	0.0067961
ENSMUSG00000015176	Nolc1	70769	5.76114e-12	3.84853e-10
ENSMUSG00000020790	Ankfy1	11736	0.00249048	0.00944209
ENSMUSG00000045216	Hs6st1	50785	1.07696e-06	1.21749e-05
ENSMUSG00000012405	Rpl15	66480	0.000135906	0.000790592
ENSMUSG00000018924	Alox15	11687	0.0124956	0.0365284
ENSMUSG00000073676	Hspe1	15528	2.02428e-14	2.74995e-12
ENSMUSG00000007670	Khsrp	16549	7.93104e-17	2.33115e-14
ENSMUSG00000004268	Emg1	14791	2.90193e-11	1.53993e-09
ENSMUSG00000006369	Fbln1	14114	5.85234e-07	7.32267e-06
ENSMUSG00000062997	Rpl35	66489	5.66668e-07	7.12899e-06
ENSMUSG00000024856	Cdk2ap2	52004	0.0106808	0.032108
ENSMUSG00000015120	Ube2i	22196	0.00226754	0.00874823
ENSMUSG00000022867	Usp25	30940	0.00694997	0.022399
ENSMUSG00000025794	Rpl14	67115	5.77721e-07	7.23987e-06
ENSMUSG00000022033	Pbk	52033	6.11466e-10	2.10318e-08
ENSMUSG00000035547	Capn5	12337	4.65783e-05	0.000312442
ENSMUSG00000021737	Psmd6	66413	0.000202993	0.00111618
ENSMUSG00000058258	Idi1	319554	0.00691472	0.0223076
ENSMUSG00000051413	Plagl2	54711	8.07352e-07	9.54766e-06
ENSMUSG00000033538	Casp4	12363	6.26517e-13	5.62682e-11
ENSMUSG00000025290	Rps24	20088	1.0168e-09	3.23573e-08
ENSMUSG00000029614	Rpl6	19988	0.000607991	0.00286637
ENSMUSG00000029014	Dnajc2	22791	9.29411e-07	1.07397e-05
ENSMUSG00000028044	Cks1b	54124	6.18362e-07	7.66598e-06
ENSMUSG00000032481	Smarcc1	20588	5.47116e-10	1.89787e-08
ENSMUSG00000038058	Nod1	107607	8.6692e-06	7.423e-05
ENSMUSG00000052296	Ppp6r1	243819	3.88634e-07	5.23119e-06
ENSMUSG00000073599	Ecscr	68545	2.27766e-05	0.000169135
ENSMUSG00000027377	Mall	228576	0.00131027	0.00551466
ENSMUSG00000090862	Rps13	68052	1.39627e-08	3.09207e-07
ENSMUSG00000041959	S100a10	20194	8.968e-13	7.71153e-11
ENSMUSG00000023110	Prmt5	27374	9.22363e-06	7.82726e-05
ENSMUSG00000024556	Me2	107029	0.00389059	0.0137476
ENSMUSG00000046722	Cdc42se1	57912	0.00212694	0.00829332
ENSMUSG00000024422	Dhx16	69192	5.73483e-05	0.000373978
ENSMUSG00000022962	Gart	14450	1.14283e-05	9.44525e-05
ENSMUSG00000024401	Tnf	21926	1.01677e-05	8.5343e-05
ENSMUSG00000008683	Rps15a	267019	4.62152e-08	8.65718e-07
ENSMUSG00000037197	Rbm17	76938	5.05396e-08	9.34809e-07
ENSMUSG00000043858	Nup62	18226	0.00469973	0.0161376
ENSMUSG00000038845	Phb	18673	0.0168439	0.0466184
ENSMUSG00000022769	Sdf2l1	64136	4.3281e-07	5.72457e-06
ENSMUSG00000040824	Snrpd2	107686	8.80065e-05	0.000541367
ENSMUSG00000037373	Ctbp1	13016	1.53186e-07	2.40428e-06
ENSMUSG00000035011	Zbtb7a	16969	3.61302e-07	4.92895e-06
ENSMUSG00000058301	Upf1	19704	1.22466e-05	9.97878e-05
ENSMUSG00000059070	Rpl18	19899	0.014476	0.0412163
ENSMUSG00000040483	Xaf1	327959	0.0016905	0.00684586
ENSMUSG00000025001	Hells	15201	0.0143283	0.040881
ENSMUSG00000020167	Tcf3	21423	4.79129e-09	1.23822e-07
ENSMUSG00000030403	Vasp	22323	0.00411148	0.0144241
ENSMUSG00000029036	Atad3a	108888	0.0162762	0.0454363
ENSMUSG00000061762	Tac1	21333	0.0102158	0.030892
ENSMUSG00000028776	Tinagl1	94242	0.00253133	0.00956778
ENSMUSG00000043998	Mgat2	217664	0.00198141	0.00780683
ENSMUSG00000030079	Ruvbl1	56505	6.9708e-07	8.43488e-06
ENSMUSG00000027823	Gmps	229363	0.000168932	0.00095421
ENSMUSG00000024151	Msh2	17685	0.000311499	0.00161257
ENSMUSG00000031591	Asah1	11886	0.000472477	0.00231145
ENSMUSG00000055839	Tceb2	67673	0.0040683	0.0142943
ENSMUSG00000024493	Lars	107045	0.000636417	0.0029735
ENSMUSG00000026278	Bok	51800	0.00488688	0.0166494
ENSMUSG00000058600	Rpl30	19946	1.72463e-06	1.83544e-05
ENSMUSG00000027342	Pcna	18538	2.10866e-09	6.07641e-08
ENSMUSG00000050244	Heatr1	217995	0.00113131	0.00486146
ENSMUSG00000038644	Pold1	18971	0.0152954	0.043178
ENSMUSG00000069565	Dazap1	70248	4.31958e-05	0.000293218
ENSMUSG00000021950	Anxa8	11752	1.84402e-05	0.000141081
ENSMUSG00000071652	Ints5	109077	4.14796e-10	1.5035e-08
ENSMUSG00000039159	Ube2h	22214	3.75527e-12	2.68618e-10
ENSMUSG00000032612	Usp4	22258	1.23524e-06	1.37362e-05
ENSMUSG00000038279	Nop2	110109	5.12442e-08	9.4512e-07
ENSMUSG00000040296	Ddx58	230073	0.000376685	0.00190672
ENSMUSG00000009772	Nuak2	74137	0.0116524	0.0345227
ENSMUSG00000019942	Cdk1	12534	4.33078e-07	5.72457e-06
ENSMUSG00000031328	Flna	192176	0.000580109	0.00275285
ENSMUSG00000040525	Cblc	80794	2.6391e-08	5.37327e-07
ENSMUSG00000023307	March5	69104	0.00286538	0.0106364
ENSMUSG00000042354	Gnl3	30877	0.000175964	0.000988062
ENSMUSG00000024853	Sf3b2	319322	0.000164294	0.000931266
ENSMUSG00000030750	Nsmce1	67711	2.02406e-11	1.1401e-09
ENSMUSG00000058163	Gm5431	432555	0.00224131	0.00866197
ENSMUSG00000040331	Nsmce4a	67872	0.000814608	0.00368671
ENSMUSG00000031146	Plp2	18824	0.00148506	0.00612904
ENSMUSG00000049521	Cdc42ep1	104445	4.19297e-21	2.71134e-18
ENSMUSG00000064127	Med14	26896	3.43743e-09	9.26157e-08
ENSMUSG00000031934	Panx1	55991	6.81195e-05	0.000436299
ENSMUSG00000040264	Gbp5	229898	0.00330782	0.0120194
ENSMUSG00000029177	Cenpa	12615	0.000343965	0.00176237
ENSMUSG00000031864	Ints10	70885	0.000936164	0.00414291
ENSMUSG00000037466	Tedc1	104732	0.00362568	0.0129588
ENSMUSG00000091649	Phf11b	236451	0.00936546	0.0286638
ENSMUSG00000039501	Znfx1	98999	0.0143763	0.0409745
ENSMUSG00000031639	Tlr3	142980	0.0104173	0.0314424
ENSMUSG00000035027	Map2k2	26396	1.39231e-06	1.52185e-05
ENSMUSG00000022696	Sidt1	320007	0.00202457	0.00794591
ENSMUSG00000021998	Lcp1	18826	0.000571216	0.00271996
ENSMUSG00000015889	Lta4h	16993	4.85305e-09	1.24729e-07
ENSMUSG00000027405	Nop56	67134	0.00036913	0.00187358
ENSMUSG00000034192	Lsm3	67678	1.54073e-07	2.41585e-06
ENSMUSG00000039218	Srrm2	75956	3.53602e-06	3.41477e-05
ENSMUSG00000032604	Qars	97541	2.50196e-08	5.11984e-07
ENSMUSG00000043962	Thrap3	230753	0.000677908	0.00313833
ENSMUSG00000031681	Smad1	17125	8.14214e-05	0.000507424
ENSMUSG00000021973	Micu2	68514	0.000400953	0.00201361
ENSMUSG00000064367	mt-Nd5	17721	0.000844561	0.00379926
ENSMUSG00000031442	Mcf2l	17207	3.12167e-05	0.000222759
ENSMUSG00000020400	Tnip1	57783	1.01339e-06	1.15369e-05
ENSMUSG00000022175	Lrp10	65107	9.87405e-09	2.30337e-07
ENSMUSG00000061981	Flot2	14252	1.59702e-05	0.000125327
ENSMUSG00000022938	Fam3b	52793	3.69618e-06	3.54614e-05
ENSMUSG00000001517	Foxm1	14235	0.00487216	0.0166132
ENSMUSG00000028953	Abcf2	27407	0.000137146	0.000797231
ENSMUSG00000033272	Slc35a4	67843	2.93405e-08	5.86301e-07
ENSMUSG00000073702	Rpl31	114641	9.50443e-07	1.09436e-05
ENSMUSG00000004530	Coro1c	23790	0.000639648	0.00298515
ENSMUSG00000003528	Slc25a1	13358	4.13503e-06	3.91375e-05
ENSMUSG00000041133	Smc1a	24061	5.45558e-06	4.96034e-05
ENSMUSG00000028426	Rad23b	19359	1.69296e-05	0.000131201
ENSMUSG00000030512	Snrpa1	68981	0.0165035	0.0458802
ENSMUSG00000025092	Hspa12a	73442	0.000300602	0.00156709
ENSMUSG00000020362	Cnot6	104625	0.000198844	0.00109785
ENSMUSG00000041313	Slc7a1	11987	4.99107e-05	0.000331766
ENSMUSG00000042541	Shfm1	20422	5.44762e-08	9.93976e-07
ENSMUSG00000027068	Dhrs9	241452	0.00296424	0.0109331
ENSMUSG00000024613	Tcof1	21453	0.000968234	0.0042557
ENSMUSG00000073838	Tufm	233870	6.15538e-09	1.54515e-07
ENSMUSG00000022945	Chaf1b	110749	0.0133313	0.0385396
ENSMUSG00000009248	Ascl2	17173	6.81829e-07	8.2689e-06
ENSMUSG00000002812	Flii	14248	0.00656625	0.021365
ENSMUSG00000070319	Eif3g	53356	0.000697457	0.00321502
ENSMUSG00000042350	Arel1	68497	0.00751129	0.0238608
ENSMUSG00000061306	Slc38a10	72055	5.02034e-07	6.45142e-06
ENSMUSG00000074129	Rpl13a	22121	1.15677e-07	1.87754e-06
ENSMUSG00000005370	Msh6	17688	0.0112906	0.0336761
ENSMUSG00000029710	Ephb4	13846	4.60907e-09	1.20178e-07
ENSMUSG00000046364	Rpl27a	26451	0.00115247	0.00493942
ENSMUSG00000003382	Etv3	27049	0.00166096	0.00674988
ENSMUSG00000024516	Sec11c	66286	2.29558e-13	2.29076e-11
ENSMUSG00000035203	Epn1	13854	0.000549543	0.00262838
ENSMUSG00000053862	Slc51b	330962	0.000175893	0.000988062
ENSMUSG00000068011	2510049J12Rik	70291	0.0101486	0.0307232
ENSMUSG00000019849	Prep	19072	3.49422e-11	1.80471e-09
ENSMUSG00000022014	Epsti1	108670	0.00476864	0.0163221
ENSMUSG00000028790	Khdrbs1	20218	1.45611e-14	2.08313e-12
ENSMUSG00000061613	U2af1	108121	5.57363e-06	5.04633e-05
ENSMUSG00000039001	Rps21	66481	1.87878e-05	0.000143064
ENSMUSG00000058230	Grlf1	232906	1.29764e-07	2.07687e-06
ENSMUSG00000015133	Lrrk1	233328	0.000683846	0.00316129
ENSMUSG00000062867	Impdh2	23918	0.00396984	0.0140001
ENSMUSG00000018983	E2f2	242705	0.0100079	0.0303744
ENSMUSG00000028851	Nudc	18221	8.30231e-10	2.68968e-08
ENSMUSG00000020496	Rnf187	108660	6.14355e-09	1.54458e-07
ENSMUSG00000044627	Swi5	72931	0.00043712	0.00216564
ENSMUSG00000001507	Itga3	16400	0.000870391	0.00389771
ENSMUSG00000040025	Ythdf2	213541	3.7342e-07	5.05587e-06
ENSMUSG00000025228	Actr1a	54130	3.26848e-05	0.000231454
ENSMUSG00000025574	Tk1	21877	1.37184e-05	0.00010991
ENSMUSG00000018326	Ywhab	54401	0.0128254	0.0373442
ENSMUSG00000061032	Rrp1	18114	1.33373e-09	4.05283e-08
ENSMUSG00000000561	Wdr77	70465	2.65466e-05	0.000193051
ENSMUSG00000020780	Srp68	217337	9.79051e-09	2.2905e-07
ENSMUSG00000046865	Fbl	14113	0.000291707	0.00152712
ENSMUSG00000040616	Tmem51	214359	0.000782482	0.00355526
ENSMUSG00000038900	Rpl12	269261	1.3178e-07	2.09887e-06
ENSMUSG00000022043	Trim35	66854	1.29731e-12	1.0434e-10
ENSMUSG00000079620	Muc4	140474	0.000316774	0.00163661
ENSMUSG00000028954	Nub1	53312	0.000418969	0.00208723
ENSMUSG00000028843	Sh3bgrl3	73723	2.64956e-05	0.000192766
ENSMUSG00000068245	Phf11d	219132	0.000621445	0.00292383
ENSMUSG00000059005	Hnrnpa3	229279	0.00151333	0.00622981
ENSMUSG00000024969	Mark2	13728	0.000460747	0.00226603
ENSMUSG00000032059	Alg9	102580	9.76385e-06	8.23382e-05
ENSMUSG00000028330	Ncbp1	433702	4.25974e-07	5.64451e-06
ENSMUSG00000002307	Daxx	13163	0.00238284	0.00910448
ENSMUSG00000022437	Samm50	68653	0.000213399	0.00116469
ENSMUSG00000002881	Nab1	17936	0.0174876	0.0481608
ENSMUSG00000017499	Cdc6	23834	0.000472714	0.00231152
ENSMUSG00000002393	Nr2f6	13864	0.0161127	0.0450419
ENSMUSG00000005575	Ube2m	22192	2.52313e-07	3.65821e-06
ENSMUSG00000057388	Mrpl18	67681	0.00451035	0.0156033
ENSMUSG00000021149	Gtpbp4	69237	1.03243e-06	1.17221e-05
ENSMUSG00000021062	Rab15	104886	2.7947e-06	2.78196e-05
ENSMUSG00000002227	Mov10	17454	8.07363e-12	5.11837e-10
ENSMUSG00000023286	Ube2j2	140499	4.0053e-06	3.80148e-05
ENSMUSG00000039231	Suv39h1	20937	0.00721443	0.0230628
ENSMUSG00000010601	Apol7a	75761	3.81263e-12	2.7152e-10
ENSMUSG00000064345	mt-Nd2	17717	0.00346707	0.012483
ENSMUSG00000003808	Farsa	66590	0.00545841	0.0182996
ENSMUSG00000024036	Slc37a1	224674	0.000125768	0.000737632
ENSMUSG00000027752	Exosc8	69639	1.32209e-08	2.95614e-07
ENSMUSG00000013483	Card14	170720	0.0131595	0.0381247
ENSMUSG00000053801	Grwd1	101612	7.9974e-08	1.37685e-06
ENSMUSG00000024007	Ppil1	68816	1.29912e-05	0.000104851
ENSMUSG00000020115	Tbk1	56480	0.00939319	0.0287323
ENSMUSG00000006651	Aplp1	11803	0.0042695	0.0148976
ENSMUSG00000028622	Mrpl37	56280	0.00357184	0.012789
ENSMUSG00000060519	Tor3a	30935	0.0059031	0.0195512
ENSMUSG00000028868	Wasf2	242687	2.32811e-11	1.28891e-09
ENSMUSG00000004937	Sgta	52551	5.04605e-06	4.64282e-05
ENSMUSG00000020739	Nup85	445007	0.0116556	0.0345227
ENSMUSG00000035873	Pawr	114774	1.07588e-05	8.96989e-05
ENSMUSG00000061132	Blnk	17060	5.33904e-09	1.36137e-07
ENSMUSG00000028149	Rap1gds1	229877	3.19589e-07	4.46155e-06
ENSMUSG00000032002	Dcun1d5	76863	0.00765316	0.0242258
ENSMUSG00000027852	Nras	18176	0.0115178	0.0342715
ENSMUSG00000094777	Hist1h2ap	319171	6.43941e-07	7.91029e-06
ENSMUSG00000070462	Mesdc1	80889	0.00324596	0.0118265
ENSMUSG00000024927	Rela	19697	6.97146e-09	1.70564e-07
ENSMUSG00000031386	Hcfc1	15161	2.00037e-05	0.000151296
ENSMUSG00000032123	Dpagt1	13478	0.000261916	0.00139028
ENSMUSG00000014859	E2f4	104394	0.000164988	0.000934219
ENSMUSG00000022582	Ly6g	546644	0.00202787	0.007955
ENSMUSG00000028465	Tln1	21894	0.00697008	0.0224459
ENSMUSG00000020936	Nmt1	18107	0.00249422	0.00945404
ENSMUSG00000018417	Myo1b	17912	1.02734e-07	1.70338e-06
ENSMUSG00000040964	Arhgef10l	72754	0.00166601	0.00676362
ENSMUSG00000028530	Jak1	16451	2.44938e-05	0.000180409
ENSMUSG00000038374	Rbm8a	60365	2.43026e-05	0.000179232
ENSMUSG00000034707	Gns	75612	6.53021e-10	2.21315e-08
ENSMUSG00000035914	Cd276	102657	3.91375e-10	1.42499e-08
ENSMUSG00000017615	Tnfaip1	21927	0.000280545	0.00147633
ENSMUSG00000024331	Dsc2	13506	0.015163	0.0428539
ENSMUSG00000039470	Zdhhc2	70546	0.00695694	0.0224125
ENSMUSG00000073399	Trim40	195359	6.3989e-09	1.59883e-07
ENSMUSG00000038871	Bpgm	12183	0.0120715	0.0355136
ENSMUSG00000022895	Ets2	23872	3.77175e-14	4.80111e-12
ENSMUSG00000026192	Atic	108147	1.02631e-05	8.59655e-05
ENSMUSG00000006456	Rbm14	56275	8.02271e-12	5.10611e-10
ENSMUSG00000039768	Dnajc11	230935	4.25275e-07	5.63986e-06
ENSMUSG00000010936	Vac14	234729	1.18572e-05	9.72517e-05
ENSMUSG00000069456	Rdh16	19683	8.39338e-10	2.71375e-08
ENSMUSG00000029767	Calu	12321	0.00121205	0.00514682
ENSMUSG00000007036	Abhd16a	193742	1.11786e-08	2.57061e-07
ENSMUSG00000026971	Itgb6	16420	0.00920211	0.0282333
ENSMUSG00000040618	Pck2	74551	1.32969e-11	7.81667e-10
ENSMUSG00000035152	Ap2b1	71770	1.43332e-06	1.56139e-05
ENSMUSG00000029191	Rfc1	19687	0.00170849	0.00690313
ENSMUSG00000021326	Trim27	19720	7.24128e-05	0.000460695
ENSMUSG00000032265	Fam46a	212943	6.54863e-06	5.78814e-05
ENSMUSG00000037071	Scd1	20249	0.0181958	0.0498313
ENSMUSG00000036825	Ssx2ip	99167	1.15026e-05	9.48242e-05
ENSMUSG00000027160	Ccdc34	68201	0.00666945	0.0216459
ENSMUSG00000079641	Rpl39	67248	7.90716e-06	6.843e-05
ENSMUSG00000027580	Helz2	229003	1.22086e-08	2.77197e-07
ENSMUSG00000055491	Pprc1	226169	0.000583296	0.00276689
ENSMUSG00000059248	2009-09-01	53860	3.76884e-07	5.08573e-06
ENSMUSG00000028884	Rpa2	19891	0.0105368	0.0317322
ENSMUSG00000002728	Naa20	67877	4.66433e-07	6.09568e-06
ENSMUSG00000011884	Gltp	56356	1.65599e-08	3.59823e-07
ENSMUSG00000029632	Ndufa4	17992	1.24656e-11	7.35473e-10
ENSMUSG00000022336	Eif3e	16341	1.38816e-06	1.52185e-05
ENSMUSG00000028156	Eif4e	13684	0.000142635	0.000823513
ENSMUSG00000010608	Rbm25	67039	0.00529042	0.0178437
ENSMUSG00000028609	Magoh	17149	3.91754e-06	3.72974e-05
ENSMUSG00000000983	Wfdc18	14038	1.05683e-10	4.48417e-09
ENSMUSG00000027323	Rad51	19361	0.0084437	0.0263464
ENSMUSG00000035351	Nup37	69736	5.13794e-12	3.54957e-10
ENSMUSG00000007850	Hnrnph1	59013	0.00028286	0.00148658
ENSMUSG00000029175	Slc35f6	74919	1.08755e-05	9.04852e-05
ENSMUSG00000032870	Smap2	69780	0.000162694	0.000922521
ENSMUSG00000068856	Sf3b4	107701	3.53759e-10	1.31382e-08
ENSMUSG00000030795	Fus	233908	0.00558421	0.0186479
ENSMUSG00000004393	Ddx56	52513	7.16889e-07	8.62936e-06
ENSMUSG00000067367	Lyar	17089	5.98807e-06	5.36009e-05
ENSMUSG00000021458	2010111I01Rik	72061	7.63508e-05	0.000481579
ENSMUSG00000032383	Ppib	19035	0.00434761	0.015118
ENSMUSG00000031826	Usp10	22224	0.000528085	0.00254154
ENSMUSG00000051391	Ywhag	22628	1.04508e-10	4.45772e-09
ENSMUSG00000028885	Smpdl3b	100340	2.88762e-05	0.000208212
ENSMUSG00000038034	Igsf8	140559	4.12082e-05	0.000281918
ENSMUSG00000020706	Ftsj3	56095	4.19348e-06	3.96017e-05
ENSMUSG00000026479	Lamc2	16782	9.82962e-05	0.000595375
ENSMUSG00000045328	Cenpe	229841	0.00194762	0.00769622
ENSMUSG00000023852	Chd1	12648	0.00252773	0.00955866
ENSMUSG00000029298	Gbp9	236573	3.622e-08	7.08019e-07
ENSMUSG00000063273	Naa15	74838	3.4514e-06	3.34304e-05
ENSMUSG00000022463	Srebf2	20788	0.00109609	0.00473909
ENSMUSG00000038525	Armc10	67211	0.00267808	0.0100333
ENSMUSG00000026303	Mlph	171531	0.0146763	0.0416973
ENSMUSG00000050002	Idnk	75731	5.06344e-06	4.65353e-05
ENSMUSG00000052997	Uba2	50995	0.00542828	0.0182206
ENSMUSG00000022503	Nubp1	26425	0.000151283	0.000868227
ENSMUSG00000036550	Cnot1	234594	1.05615e-09	3.3347e-08
ENSMUSG00000042712	Wbp5	22381	2.96397e-08	5.90821e-07
ENSMUSG00000052305	Hbb-bs	100503605	0.0093989	0.0287444
ENSMUSG00000026222	Sp100	20684	0.0116028	0.0344483
ENSMUSG00000041781	Cpsf2	51786	0.00345241	0.0124524
ENSMUSG00000010205	Raver1	71766	5.06335e-11	2.45072e-09
ENSMUSG00000021175	Cdca7l	217946	0.000125635	0.000737481
ENSMUSG00000028107	Tars2	71807	0.0126477	0.0369122
ENSMUSG00000028633	Ctps	51797	0.00015516	0.000887462
ENSMUSG00000078954	Arhgap8	73167	5.17722e-06	4.7473e-05
ENSMUSG00000008763	Man1a2	17156	5.5994e-06	5.06263e-05
ENSMUSG00000024217	Snrpc	20630	0.000419881	0.00209112
ENSMUSG00000034317	Trim59	66949	3.31158e-05	0.000234186
ENSMUSG00000028433	Ubap2	68926	6.44084e-10	2.19549e-08
ENSMUSG00000030435	U2af2	22185	0.00686162	0.022185
ENSMUSG00000063856	Gpx1	14775	0.000227028	0.00122994
ENSMUSG00000020022	Ndufa12	66414	0.00231976	0.00890131
ENSMUSG00000027030	Stk39	53416	0.0023229	0.00890912
ENSMUSG00000042520	Ubap2l	74383	4.03959e-13	3.79674e-11
ENSMUSG00000041879	Ipo9	226432	0.010058	0.0304947
ENSMUSG00000026377	Mki67ip	67949	1.67556e-05	0.000130289
ENSMUSG00000076431	Sox4	20677	0.0117858	0.0348316
ENSMUSG00000063802	Hspbp1	66245	0.000782754	0.00355549
ENSMUSG00000020087	Tysnd1	71767	0.000364643	0.00185372
ENSMUSG00000030678	Maz	17188	0.0010083	0.00440903
ENSMUSG00000024659	Anxa1	16952	4.38156e-05	0.000297115
ENSMUSG00000004665	Cnn2	12798	0.00655476	0.0213337
ENSMUSG00000028820	Sfpq	71514	6.41415e-12	4.23229e-10
ENSMUSG00000052798	Nup107	103468	0.00958437	0.0292231
ENSMUSG00000017861	Mybl2	17865	0.00345358	0.0124538
ENSMUSG00000033577	Myo6	17920	0.00428501	0.0149421
ENSMUSG00000061983	Rps12	20042	1.25526e-10	5.17665e-09
ENSMUSG00000040725	Hnrnpul1	232989	7.07276e-10	2.35749e-08
ENSMUSG00000040701	Ap1g2	11766	0.0134868	0.0389335
ENSMUSG00000054662	Ano9	71345	2.18527e-14	2.91959e-12
ENSMUSG00000022257	Laptm4b	114128	2.14221e-06	2.21993e-05
ENSMUSG00000004929	Thop1	50492	0.000632117	0.00295854
ENSMUSG00000061477	Rps7	20115	3.61226e-06	3.47802e-05
ENSMUSG00000023952	Gtpbp2	56055	1.88921e-08	4.02915e-07
ENSMUSG00000030216	Wbp11	60321	1.31311e-07	2.09346e-06
ENSMUSG00000027374	Mrps5	77721	0.000309023	0.00160374
ENSMUSG00000016018	Skiv2l2	72198	7.9962e-05	0.000499871
ENSMUSG00000030595	Nfkbib	18036	6.77938e-07	8.23407e-06
ENSMUSG00000050856	Atp5k	11958	3.47998e-06	3.36468e-05
ENSMUSG00000024340	Btnl2	547431	0.00363779	0.0129966
ENSMUSG00000061479	Snrpa	53607	5.67792e-08	1.02443e-06
ENSMUSG00000041057	Wdr43	72515	0.000324351	0.00167076
ENSMUSG00000027002	Nckap1	50884	0.00695271	0.0224033
ENSMUSG00000020075	Ddx21	56200	2.76986e-05	0.000200796
ENSMUSG00000036398	Ppp1r11	76497	0.00370315	0.0131746
ENSMUSG00000079658	Tceb1	67923	5.35917e-10	1.86716e-08
ENSMUSG00000061751	Kalrn	545156	0.00536173	0.0180353
ENSMUSG00000002416	Ndufb2	68198	0.000149979	0.000861912
ENSMUSG00000061787	Rps17	20068	4.6581e-07	6.09246e-06
ENSMUSG00000031820	Babam1	68251	5.76258e-05	0.000375485
ENSMUSG00000039275	Foxk2	68837	0.000727188	0.00333118
ENSMUSG00000029330	Cds1	74596	3.06875e-06	3.00846e-05
ENSMUSG00000020132	Rab21	216344	0.000324558	0.00167096
ENSMUSG00000062006	Rpl34	68436	3.15228e-09	8.57907e-08
ENSMUSG00000001380	Hars	15115	0.000137633	0.000799777
ENSMUSG00000032185	Carm1	59035	1.72171e-07	2.63637e-06
ENSMUSG00000052214	Opa3	403187	1.95661e-06	2.04332e-05
ENSMUSG00000033970	Rfc3	69263	6.26829e-09	1.57106e-07
ENSMUSG00000013701	Timm23	53600	3.0261e-07	4.27249e-06
ENSMUSG00000028902	Sf3a3	75062	3.73229e-05	0.000259176
ENSMUSG00000044155	Naa38	76522	0.00474908	0.0162794
ENSMUSG00000041815	Poldip3	73826	3.07711e-06	3.01299e-05
ENSMUSG00000052293	Taf9	108143	0.00294208	0.0108638
ENSMUSG00000021395	Spin1	20729	6.24844e-05	0.000403887
ENSMUSG00000026669	Mcm10	70024	0.00881111	0.0273171
ENSMUSG00000035171	1110059E24Rik	66206	7.54793e-16	1.71859e-13
ENSMUSG00000067288	Rps28	54127	0.00183842	0.00732325
ENSMUSG00000027641	Rbl1	19650	1.25412e-05	0.00010173
ENSMUSG00000041577	Prelp	116847	6.76951e-05	0.000433925
ENSMUSG00000027835	Pdcd10	56426	1.43939e-11	8.37019e-10
ENSMUSG00000010047	Hyal2	15587	3.97845e-05	0.000273917
ENSMUSG00000037965	Zc3h7a	106205	1.09087e-27	4.40874e-24
ENSMUSG00000029198	Grpel1	17713	2.19653e-06	2.26317e-05
ENSMUSG00000058569	Tmed9	67511	2.71546e-05	0.000197118
ENSMUSG00000027203	Dut	110074	7.66591e-08	1.32684e-06
ENSMUSG00000039934	Gsap	212167	0.000123295	0.000726116
ENSMUSG00000035585	Tsen34	66078	3.84708e-05	0.000266005
ENSMUSG00000058586	Serhl	68607	1.61135e-05	0.000126391
ENSMUSG00000024870	Rab1b	76308	3.38833e-10	1.26503e-08
ENSMUSG00000026496	Parp1	11545	1.74881e-06	1.85751e-05
ENSMUSG00000021193	Pitrm1	69617	1.12819e-05	9.33863e-05
ENSMUSG00000024778	Fas	14102	0.000519297	0.0025097
ENSMUSG00000023249	Parp3	235587	0.00660954	0.021486
ENSMUSG00000055531	Cpsf6	432508	6.01178e-06	5.37833e-05
ENSMUSG00000025962	Fastkd2	75619	8.68851e-13	7.51115e-11
ENSMUSG00000024319	Vps52	224705	0.000302397	0.00157543
ENSMUSG00000028098	Rnf115	67845	0.000274197	0.00144953
ENSMUSG00000067235	H2-Q10	15007	0.0102285	0.0309188
ENSMUSG00000023030	Slc11a2	18174	0.00137176	0.00573463
ENSMUSG00000042535	Gtpbp1	14904	1.62481e-07	2.52564e-06
ENSMUSG00000031701	Dnaja2	56445	2.0448e-14	2.75469e-12
ENSMUSG00000022498	Txndc11	106200	0.000548292	0.00262472
ENSMUSG00000027433	Xrn2	24128	0.0168378	0.0466096
ENSMUSG00000054309	Cpsf3	54451	3.16098e-06	3.08205e-05
ENSMUSG00000060126	Tpt1	22070	0.000467149	0.00229055
ENSMUSG00000026281	Dtymk	21915	1.23219e-07	1.98205e-06
ENSMUSG00000020537	Drg2	13495	8.75022e-05	0.000539086
ENSMUSG00000024858	Adrbk1	110355	0.000252874	0.00135184
ENSMUSG00000071650	Ganab	14376	1.48612e-06	1.607e-05
ENSMUSG00000042772	Smg7	226517	0.00138434	0.00578143
ENSMUSG00000061024	Rrs1	59014	4.7948e-09	1.23822e-07
ENSMUSG00000029394	Cdk2ap1	13445	0.00431157	0.0150185
ENSMUSG00000039985	Fam60a	56306	0.0175854	0.0483854
ENSMUSG00000072568	Fam84b	399603	2.07537e-06	2.15758e-05
ENSMUSG00000025165	Sectm1a	209588	0.00996709	0.0302815
ENSMUSG00000028896	Rcc1	100088	0.00133262	0.00559417
ENSMUSG00000060288	Ppih	66101	1.72174e-06	1.83357e-05
ENSMUSG00000037149	Ddx1	104721	0.00476963	0.0163221
ENSMUSG00000035696	Rnf38	73469	0.000141056	0.000816286
ENSMUSG00000037275	Gemin5	216766	3.04756e-09	8.35031e-08
ENSMUSG00000041084	Ostc	66357	1.51134e-08	3.32412e-07
ENSMUSG00000041488	Stx3	20908	0.00485004	0.0165587
ENSMUSG00000053510	Nrd1	230598	0.000308779	0.00160299
ENSMUSG00000021832	Psmc6	67089	1.21833e-05	9.94289e-05
ENSMUSG00000032869	Psmf1	228769	6.27672e-05	0.000405068
ENSMUSG00000061360	Phf5a	68479	0.00622069	0.020419
ENSMUSG00000016487	Ppfibp1	67533	0.0132572	0.0383804
ENSMUSG00000021569	Trip13	69716	2.21368e-07	3.28015e-06
ENSMUSG00000061947	Serpina10	217847	0.00964908	0.0293872
ENSMUSG00000058407	Txndc9	98258	5.03138e-05	0.000334034
ENSMUSG00000006585	Cdt1	67177	5.02643e-06	4.63004e-05
ENSMUSG00000050777	Tmem37	170706	0.000724725	0.00332083
ENSMUSG00000031865	Dctn1	13191	1.52652e-05	0.000120321
ENSMUSG00000032092	Mpzl2	14012	6.24321e-05	0.000403711
ENSMUSG00000028337	Coro2a	107684	0.000107907	0.000647132
ENSMUSG00000038696	Mapkap1	227743	3.23861e-05	0.000229932
ENSMUSG00000027379	Bub1	12235	0.0102015	0.0308544
ENSMUSG00000031787	Katnb1	74187	0.00510937	0.017298
ENSMUSG00000020918	Kat2a	14534	3.65678e-09	9.75504e-08
ENSMUSG00000017485	Top2b	21974	3.65784e-07	4.9775e-06
ENSMUSG00000058392	Rrp1b	72462	3.32143e-05	0.000234677
ENSMUSG00000028702	Rad54l	19366	0.00109253	0.00472707
ENSMUSG00000024841	Eif1ad	69860	0.000254874	0.00136118
ENSMUSG00000017670	Elmo2	140579	0.000506222	0.00245417
ENSMUSG00000039982	Dtx4	207521	6.49296e-10	2.20515e-08
ENSMUSG00000092517	Art2a-ps	11871	3.36201e-05	0.000236923
ENSMUSG00000030870	Ubfd1	28018	5.27284e-08	9.68645e-07
ENSMUSG00000062248	Cks2	66197	6.61053e-17	1.979e-14
ENSMUSG00000026275	Ppp1r7	66385	3.93851e-05	0.000271513
ENSMUSG00000037447	Arid5a	214855	4.95321e-06	4.57041e-05
ENSMUSG00000091625	Lsm5	66373	7.34552e-11	3.32626e-09
ENSMUSG00000023118	Sympk	68188	0.000716333	0.00328797
ENSMUSG00000028741	Mrto4	69902	6.71471e-05	0.000431096
ENSMUSG00000033712	Ccar2	219158	0.00159299	0.00650966
ENSMUSG00000042228	Lyn	17096	0.000305921	0.0015902
ENSMUSG00000030663	1110004F10Rik	56372	0.00581958	0.0193102
ENSMUSG00000025481	Urah	76974	2.2955e-05	0.000170382
ENSMUSG00000025395	Prim1	19075	5.61631e-11	2.67039e-09
ENSMUSG00000024989	Cep55	74107	0.0057369	0.0190765
ENSMUSG00000018974	Sart3	53890	0.00186997	0.00742932
ENSMUSG00000037816	Fbxw17	109082	0.00766633	0.024258
ENSMUSG00000031392	Irak1	16179	9.76193e-05	0.00059194
ENSMUSG00000024392	Bag6	224727	0.000298151	0.00155732
ENSMUSG00000054404	Slfn5	327978	3.35989e-05	0.000236878
ENSMUSG00000056537	Rlim	19820	0.00307303	0.0113009
ENSMUSG00000018548	Trim37	68729	0.00807938	0.0253713
ENSMUSG00000021048	Mthfd1	108156	3.59637e-07	4.91453e-06
ENSMUSG00000016495	Plgrkt	67759	9.48538e-05	0.000577554
ENSMUSG00000035828	Pim3	223775	0.000242987	0.0013072
ENSMUSG00000027746	Ufm1	67890	4.98202e-06	4.59175e-05
ENSMUSG00000060279	Ap2a1	11771	0.000156241	0.000892192
ENSMUSG00000003526	Prodh	19125	0.000248332	0.00133329
ENSMUSG00000008140	Emc10	69683	9.31346e-07	1.07544e-05
ENSMUSG00000053838	Nudcd3	209586	0.00330008	0.011994
ENSMUSG00000040479	Dgkz	104418	7.9744e-05	0.000498701
ENSMUSG00000042626	Shc1	20416	0.000617443	0.00290754
ENSMUSG00000022472	Desi1	28075	6.27502e-06	5.57374e-05
ENSMUSG00000030029	Lrig1	16206	7.11311e-05	0.00045379
ENSMUSG00000032437	Stt3b	68292	1.6235e-05	0.000127035
ENSMUSG00000008333	Snrpb2	20639	0.000179893	0.00100698
ENSMUSG00000034187	Nsf	18195	3.0819e-07	4.33612e-06
ENSMUSG00000033022	Cdo1	12583	3.01277e-05	0.00021608
ENSMUSG00000074476	Spc24	67629	0.0119492	0.0352181
ENSMUSG00000029142	Mrpl33	66845	6.43068e-13	5.74356e-11
ENSMUSG00000020114	Cand1	71902	8.65003e-07	1.01184e-05
ENSMUSG00000031537	Ikbkb	16150	0.00295757	0.0109135
ENSMUSG00000094724	Rnaset2b	68195	0.0175163	0.048231
ENSMUSG00000030254	Rad18	58186	3.03342e-06	2.98105e-05
ENSMUSG00000025917	Cops5	26754	2.46913e-05	0.000181684
ENSMUSG00000028180	Zranb2	53861	1.53942e-09	4.61689e-08
ENSMUSG00000037300	Ttc13	234875	0.00331299	0.0120301
ENSMUSG00000014504	Srp19	66384	4.91493e-07	6.35639e-06
ENSMUSG00000027660	Skil	20482	0.000226447	0.0012272
ENSMUSG00000031652	N4bp1	80750	0.00447241	0.0154986
ENSMUSG00000021666	Gfm2	320806	0.0156388	0.0438995
ENSMUSG00000033031	Cip2a	224171	0.00106672	0.00462696
ENSMUSG00000021040	Slirp	380773	2.26343e-12	1.69401e-10
ENSMUSG00000020166	Cnot2	72068	6.39629e-08	1.13504e-06
ENSMUSG00000028980	H6pd	100198	9.02363e-06	7.69794e-05
ENSMUSG00000026923	Notch1	18128	0.000248918	0.00133555
ENSMUSG00000038762	Abcf1	224742	1.74179e-08	3.75584e-07
ENSMUSG00000035960	Apex1	11792	9.44794e-05	0.000575708
ENSMUSG00000008859	Rala	56044	0.000878164	0.00392491
ENSMUSG00000059182	Skap2	54353	0.00149086	0.00614983
ENSMUSG00000022427	Tomm22	223696	0.00156826	0.00642325
ENSMUSG00000052533	Nup188	227699	0.00230913	0.00886895
ENSMUSG00000002129	Sf3a1	67465	1.70902e-07	2.62375e-06
ENSMUSG00000016619	Nup50	18141	0.00130635	0.00550499
ENSMUSG00000030138	Bms1	213895	1.90465e-07	2.86424e-06
ENSMUSG00000028577	Plaa	18786	0.000251841	0.00134765
ENSMUSG00000033228	Scaf11	72193	0.000112866	0.000671792
ENSMUSG00000020464	Pnpt1	71701	0.0012065	0.00512729
ENSMUSG00000020946	Gosr2	56494	4.20191e-07	5.58619e-06
ENSMUSG00000012535	Tnpo3	320938	8.05641e-05	0.000503051
ENSMUSG00000057346	Apol9a	223672	0.000111895	0.000667982
ENSMUSG00000049553	Polr1a	20019	3.37218e-06	3.26827e-05
ENSMUSG00000043592	Unc5cl	76589	0.000328391	0.00168747
ENSMUSG00000027710	Acad9	229211	0.000412347	0.00206059
ENSMUSG00000027359	Slc27a2	26458	0.000115142	0.000683968
ENSMUSG00000022881	Rfc4	106344	3.19187e-06	3.1103e-05
ENSMUSG00000029020	Mfn2	170731	0.000212459	0.00116073
ENSMUSG00000024498	Tcerg1	56070	2.07944e-07	3.104e-06
ENSMUSG00000056413	Adap1	231821	0.00223092	0.00863388
ENSMUSG00000028228	Cpne3	70568	0.0178428	0.048964
ENSMUSG00000048154	Kmt2d	381022	0.0151077	0.0427492
ENSMUSG00000039456	Morc3	338467	0.00803019	0.0252336
ENSMUSG00000030304	Ergic2	67456	1.62752e-10	6.52867e-09
ENSMUSG00000001082	Mfsd10	68294	5.78124e-09	1.4603e-07
ENSMUSG00000028654	Mycl	16918	1.66705e-05	0.000129752
ENSMUSG00000003308	Keap1	50868	8.455e-10	2.72821e-08
ENSMUSG00000038406	Scaf1	233208	0.00448444	0.0155303
ENSMUSG00000037824	Tspan14	52588	0.00238736	0.00911744
ENSMUSG00000054321	Taf4b	72504	4.81749e-09	1.24012e-07
ENSMUSG00000027944	Hax1	23897	0.00198938	0.00783633
ENSMUSG00000029145	Eif2b4	13667	4.34099e-06	4.07292e-05
ENSMUSG00000024732	Ccdc86	108673	1.56614e-05	0.000123083
ENSMUSG00000029007	Agtrap	11610	0.00239651	0.00914805
ENSMUSG00000023224	Serping1	12258	0.000157421	0.000896987
ENSMUSG00000031835	Mbtps1	56453	1.7163e-07	2.63242e-06
ENSMUSG00000031453	Rasa3	19414	1.39732e-06	1.52629e-05
ENSMUSG00000021952	Xpo4	57258	0.000240361	0.00129436
ENSMUSG00000022096	Hr	15460	2.04078e-05	0.000153805
ENSMUSG00000062169	Cnih4	98417	0.00230757	0.00886694
ENSMUSG00000024601	Isoc1	66307	0.000463896	0.00227874
ENSMUSG00000051220	Ercc6l	236930	0.0100823	0.030557
ENSMUSG00000038023	Atp6v0a2	21871	0.00647991	0.0211198
ENSMUSG00000027952	Pmvk	68603	0.000982193	0.00430652
ENSMUSG00000066877	Nck2	17974	0.0110971	0.0331906
ENSMUSG00000017774	Myo1c	17913	3.50758e-06	3.38933e-05
ENSMUSG00000001761	Smo	319757	0.000209316	0.00114589
ENSMUSG00000032202	Rab27a	11891	0.0122788	0.0360578
ENSMUSG00000022013	Dnajc15	66148	1.16004e-10	4.85836e-09
ENSMUSG00000027712	Anxa5	11747	0.000171607	0.000967296
ENSMUSG00000019952	Poc1b	382406	1.07076e-05	8.93183e-05
ENSMUSG00000021537	Cetn3	12626	6.4557e-09	1.61054e-07
ENSMUSG00000026356	Dars	226414	4.01819e-05	0.000276182
ENSMUSG00000028152	Tspan5	56224	0.000642456	0.00299479
ENSMUSG00000040136	Abcc8	20927	0.000425152	0.00211477
ENSMUSG00000042650	Alkbh5	268420	1.32789e-08	2.96092e-07
ENSMUSG00000051329	Nup160	59015	0.000202096	0.00111231
ENSMUSG00000035596	Mboat7	77582	0.000397638	0.00199882
ENSMUSG00000002835	Chaf1a	27221	4.23304e-05	0.000288253
ENSMUSG00000041747	Utp15	105372	0.00422074	0.0147562
ENSMUSG00000036918	Ttc7	225049	0.000838443	0.00377661
ENSMUSG00000063800	Prpf38a	230596	8.94104e-06	7.63958e-05
ENSMUSG00000061887	Ssbp3	72475	5.60663e-05	0.000366328
ENSMUSG00000056501	Cebpb	12608	0.000458989	0.00225945
ENSMUSG00000070493	Chchd2	14004	6.34886e-07	7.81093e-06
ENSMUSG00000004100	Ppan	235036	0.00603616	0.0199144
ENSMUSG00000033075	Senp1	223870	0.00719935	0.0230282
ENSMUSG00000047728	BC025446	223631	0.000218245	0.00118873
ENSMUSG00000045827	Serpinb9	20723	0.00885588	0.0274156
ENSMUSG00000027133	Nop10	66181	3.62882e-11	1.86827e-09
ENSMUSG00000041939	Mvk	17855	0.000992906	0.00434995
ENSMUSG00000042426	Dhx29	218629	2.18919e-07	3.24683e-06
ENSMUSG00000000957	Mmp14	17387	1.76392e-13	1.86376e-11
ENSMUSG00000024188	Luc7l	66978	4.8259e-07	6.25124e-06
ENSMUSG00000030741	Spns1	73658	0.00228965	0.00881298
ENSMUSG00000029171	Pgm1	66681	0.00238346	0.00910469
ENSMUSG00000022394	L3mbtl2	214669	1.00625e-05	8.45923e-05
ENSMUSG00000021018	Polr2h	245841	2.76007e-06	2.75088e-05
ENSMUSG00000001750	Tcirg1	27060	8.32492e-13	7.23552e-11
ENSMUSG00000007739	Cct4	12464	6.03936e-06	5.40001e-05
ENSMUSG00000030056	Isy1	57905	0.000390417	0.00196681
ENSMUSG00000038544	Inip	66209	0.0108971	0.0326891
ENSMUSG00000017929	B4galt5	56336	0.000260855	0.00138671
ENSMUSG00000021277	Traf3	22031	4.19937e-06	3.96304e-05
ENSMUSG00000022682	Rrn3	106298	0.000482543	0.00235176
ENSMUSG00000020116	Pno1	66249	0.00576015	0.0191366
ENSMUSG00000027555	Car13	71934	0.00118969	0.00507489
ENSMUSG00000020328	Nudcd2	52653	5.23693e-07	6.67141e-06
ENSMUSG00000026970	Rbms1	56878	0.0130224	0.037786
ENSMUSG00000004771	Rab11a	53869	1.23354e-08	2.79683e-07
ENSMUSG00000019857	Asf1a	66403	0.00185712	0.0073801
ENSMUSG00000029507	Pus1	56361	0.000142035	0.000821516
ENSMUSG00000028861	Mrps15	66407	0.00785137	0.0247494
ENSMUSG00000078202	Nrarp	67122	0.00334083	0.0121172
ENSMUSG00000030982	9030624J02Rik	71517	8.71696e-07	1.0182e-05
ENSMUSG00000010048	Ifrd2	15983	0.00587099	0.0194608
ENSMUSG00000038611	Phrf1	101471	0.000511382	0.00247663
ENSMUSG00000028455	Stoml2	66592	0.00475442	0.0162873
ENSMUSG00000025758	Plk4	20873	0.000310199	0.00160778
ENSMUSG00000024120	Lrpprc	72416	0.0145497	0.0414175
ENSMUSG00000022009	Nufip1	27275	3.89376e-05	0.000268887
ENSMUSG00000075266	Cenpw	66311	0.000469299	0.00229899
ENSMUSG00000001829	Clpb	20480	4.3162e-07	5.71464e-06
ENSMUSG00000022191	Drosha	14000	6.05877e-06	5.41138e-05
ENSMUSG00000019659	Ccdc12	72654	0.0117974	0.0348532
ENSMUSG00000018920	Cxcl16	66102	0.0130922	0.037964
ENSMUSG00000000159	Igsf5	72058	6.68683e-08	1.17372e-06
ENSMUSG00000037544	Dlgap5	218977	0.00102391	0.00446041
ENSMUSG00000024952	Rps6ka4	56613	0.00041877	0.00208688
ENSMUSG00000036046	5031439G07Rik	223739	2.07545e-12	1.5752e-10
ENSMUSG00000030770	Parva	57342	1.41963e-13	1.55066e-11
ENSMUSG00000022174	Dad1	13135	1.14515e-05	9.44996e-05
ENSMUSG00000031012	Cask	12361	8.06438e-09	1.94107e-07
ENSMUSG00000040850	Psme4	103554	0.00763364	0.0241829
ENSMUSG00000015143	Actn1	109711	1.35169e-14	1.98649e-12
ENSMUSG00000056305	Usp39	28035	2.91204e-06	2.88279e-05
ENSMUSG00000029169	Dhx15	13204	2.51948e-05	0.0001848
ENSMUSG00000041360	D19Bwg1357e	52874	1.76339e-09	5.1643e-08
ENSMUSG00000028163	Nfkb1	18033	1.76819e-05	0.000136247
ENSMUSG00000035941	Ibtk	108837	0.00182255	0.00727489
ENSMUSG00000015461	Atf6b	12915	0.000466823	0.00229055
ENSMUSG00000033596	Rfwd3	234736	8.87505e-05	0.000545321
ENSMUSG00000032058	Ppp2r1b	73699	0.000101652	0.000613777
ENSMUSG00000066258	Trim12a	76681	4.67359e-11	2.30345e-09
ENSMUSG00000027994	Ccdc109b	66815	0.0170198	0.0470167
ENSMUSG00000033581	Igf2bp2	319765	0.000420556	0.0020932
ENSMUSG00000026254	Eif4e2	26987	0.0029031	0.0107469
ENSMUSG00000027933	Ints3	229543	0.000855503	0.00384062
ENSMUSG00000031985	Gnpat	14712	0.0106603	0.0320621
ENSMUSG00000058267	Mrps14	64659	0.000434574	0.00215369
ENSMUSG00000037993	Dhx38	64340	7.50287e-05	0.000473795
ENSMUSG00000027774	Gfm1	28030	0.000103572	0.000624059
ENSMUSG00000032525	Nktr	18087	5.41199e-12	3.70721e-10
ENSMUSG00000063931	Pepd	18624	0.00182876	0.00729272
ENSMUSG00000032834	Pwp2	110816	8.67731e-06	7.42602e-05
ENSMUSG00000000204	Slfn4	20558	1.44231e-14	2.08182e-12
ENSMUSG00000039367	Sec24c	218811	0.000872363	0.00390546
ENSMUSG00000036438	Calm2	12314	2.79764e-05	0.000202628
ENSMUSG00000027454	Gins1	69270	4.63535e-07	6.06762e-06
ENSMUSG00000056220	Pla2g4a	18783	0.00532612	0.0179379
ENSMUSG00000002055	Spag5	54141	0.000743405	0.00339584
ENSMUSG00000032497	Lrrfip2	71268	9.03046e-06	7.6997e-05
ENSMUSG00000062797	l7Rn6	67669	0.0056222	0.0187399
ENSMUSG00000022247	Brix1	67832	6.76383e-05	0.000433882
ENSMUSG00000028322	Exosc3	66362	0.00854928	0.0266193
ENSMUSG00000016496	Cd274	60533	2.58907e-05	0.000188961
ENSMUSG00000034932	Mrpl54	66047	0.00564007	0.0187878
ENSMUSG00000036180	Gatad2a	234366	2.39782e-09	6.78866e-08
ENSMUSG00000024096	Ralbp1	19765	0.00046613	0.00228833
ENSMUSG00000057948	Unc13d	70450	0.000628077	0.00294731
ENSMUSG00000019907	Ppp1r12a	17931	0.000662121	0.00307493
ENSMUSG00000024604	Rbm22	66810	0.000888262	0.00396237
ENSMUSG00000032815	Fanca	14087	1.06931e-05	8.92435e-05
ENSMUSG00000031245	Hmgn5	50887	0.00143938	0.00597099
ENSMUSG00000001016	Ilf2	67781	2.97544e-06	2.93119e-05
ENSMUSG00000029250	Polr2b	231329	8.84607e-05	0.000543954
ENSMUSG00000025728	Pigq	14755	9.05764e-06	7.7132e-05
ENSMUSG00000030609	Aen	68048	0.000537778	0.0025828
ENSMUSG00000024583	Txnl1	53382	0.00177738	0.0071307
ENSMUSG00000074884	Serf2	378702	0.0171732	0.0473837
ENSMUSG00000056749	Nfil3	18030	5.03592e-05	0.000334198
ENSMUSG00000047153	Khnyn	219094	1.26399e-08	2.85387e-07
ENSMUSG00000026917	Wdr5	140858	0.00208889	0.00817254
ENSMUSG00000038806	Sde2	208768	1.56488e-05	0.000123044
ENSMUSG00000055760	Gemin6	67242	3.54051e-05	0.00024811
ENSMUSG00000026502	Desi2	78825	1.57404e-07	2.45892e-06
ENSMUSG00000003534	Ddr1	12305	0.00161188	0.00657524
ENSMUSG00000027170	Eif3m	98221	8.0766e-09	1.94107e-07
ENSMUSG00000028798	Eif3i	54709	5.57513e-06	5.04633e-05
ENSMUSG00000038312	Edem2	108687	3.4969e-05	0.00024568
ENSMUSG00000050965	Prkca	18750	0.00141163	0.00586794
ENSMUSG00000003235	Eif2b5	224045	0.00218695	0.00848433
ENSMUSG00000045427	Hnrnph2	56258	2.83286e-05	0.000205087
ENSMUSG00000035575	Utp6	216987	0.000189132	0.00105105
ENSMUSG00000025887	Casp12	12364	0.0101265	0.0306775
ENSMUSG00000035478	Mbd3	17192	8.14426e-09	1.95052e-07
ENSMUSG00000021400	Wrnip1	78903	0.000364518	0.00185367
ENSMUSG00000055204	Ankrd17	81702	0.00429371	0.014966
ENSMUSG00000029385	Ccng2	12452	2.13102e-18	9.06579e-16
ENSMUSG00000034681	Rnps1	19826	1.15276e-06	1.29055e-05
ENSMUSG00000020806	Rhbdf2	217344	2.88165e-06	2.85972e-05
ENSMUSG00000050957	Insl6	27356	0.000261956	0.00139028
ENSMUSG00000037628	Cdkn3	72391	0.00331258	0.0120301
ENSMUSG00000012428	Steap4	117167	0.000112674	0.000671146
ENSMUSG00000031065	Cdk16	18555	9.36867e-08	1.58425e-06
ENSMUSG00000008200	Fnbp4	55935	4.43576e-22	4.78057e-19
ENSMUSG00000044030	Irf2bp1	272359	1.88861e-12	1.44698e-10
ENSMUSG00000047514	Tspyl1	22110	4.41231e-07	5.81806e-06
ENSMUSG00000038383	Pigu	228812	3.33284e-07	4.62876e-06
ENSMUSG00000058290	Espl1	105988	0.0147434	0.0418364
ENSMUSG00000039771	Polr2j	20022	0.00104833	0.00455816
ENSMUSG00000063787	Chchd1	66121	4.58471e-10	1.64338e-08
ENSMUSG00000041598	Cdc42ep4	56699	5.8762e-06	5.2687e-05
ENSMUSG00000032300	1700017B05Rik	74211	0.000194612	0.00107743
ENSMUSG00000001855	Nup214	227720	0.00119321	0.00508687
ENSMUSG00000029414	Kntc1	208628	0.00381569	0.0135031
ENSMUSG00000098343	mmu-mir-6240	102466620	0.00187558	0.00744797
ENSMUSG00000038683	Pak1ip1	68083	0.000691159	0.00319145
ENSMUSG00000071653	1810009A15Rik	66276	8.17324e-11	3.66007e-09
ENSMUSG00000025872	Thoc3	73666	0.0025731	0.00968943
ENSMUSG00000030970	Ctbp2	13017	0.0132966	0.038476
ENSMUSG00000034177	Rnf43	207742	5.79857e-05	0.000377374
ENSMUSG00000024429	Gnl1	14670	1.62563e-05	0.00012714
ENSMUSG00000076437	2700094K13Rik	72657	3.13974e-06	3.06504e-05
ENSMUSG00000057863	Rpl36	54217	2.68202e-05	0.000194865
ENSMUSG00000037461	Ints7	77065	0.000526597	0.00253579
ENSMUSG00000032397	Tipin	66131	0.000107963	0.000647137
ENSMUSG00000017264	Exosc10	50912	0.00174967	0.00703086
ENSMUSG00000032113	Chek1	12649	0.010178	0.030803
ENSMUSG00000027018	Hat1	107435	0.00040858	0.00204303
ENSMUSG00000046971	Pla2g4f	271844	0.000686625	0.00317323
ENSMUSG00000002319	Ipo4	75751	0.00188699	0.0074896
ENSMUSG00000004846	Plod3	26433	0.000453246	0.00223458
ENSMUSG00000031562	Dctd	320685	0.000259631	0.00138363
ENSMUSG00000015652	Steap1	70358	0.000595071	0.00281202
ENSMUSG00000024124	Prss30	30943	2.58153e-07	3.73054e-06
ENSMUSG00000097815	Gm26809	_	0.000399663	0.00200838
ENSMUSG00000030505	Prmt3	71974	0.00705908	0.0226918
ENSMUSG00000071451	Psmg4	69666	2.01854e-09	5.84527e-08
ENSMUSG00000033107	Rnf125	67664	0.00926786	0.0284081
ENSMUSG00000014748	Tex261	21766	0.000861211	0.00385981
ENSMUSG00000020526	Znhit3	448850	4.40488e-07	5.813e-06
ENSMUSG00000029227	Fip1l1	66899	0.00114124	0.00490018
ENSMUSG00000047126	Cltc	67300	1.97055e-05	0.000149488
ENSMUSG00000031148	Gpkow	209416	0.0089131	0.0275716
ENSMUSG00000019297	Nop9	67842	1.79662e-05	0.000138042
ENSMUSG00000031575	Ash2l	23808	0.000112391	0.000670199
ENSMUSG00000005354	Txn2	56551	2.31923e-05	0.000171985
ENSMUSG00000033809	Alg3	208624	2.25293e-05	0.00016753
ENSMUSG00000024845	Tmem134	66990	0.00245783	0.00933802
ENSMUSG00000017146	Brca1	12189	0.000496383	0.00241485
ENSMUSG00000011877	Git1	216963	0.0121157	0.0356309
ENSMUSG00000046157	Tmem229b	268567	2.17549e-05	0.000162669
ENSMUSG00000035545	Leng8	232798	4.82132e-28	2.59805e-24
ENSMUSG00000035890	Rnf126	70294	0.00170398	0.00688959
ENSMUSG00000001417	Rhbg	58176	0.0154012	0.0433756
ENSMUSG00000030602	Pak4	70584	6.88563e-09	1.69172e-07
ENSMUSG00000021823	Vcl	22330	1.50418e-06	1.62436e-05
ENSMUSG00000025133	Ints4	101861	0.0040761	0.0143155
ENSMUSG00000039703	Nploc4	217365	5.56698e-05	0.000364208
ENSMUSG00000026466	Tor1aip1	208263	0.000138921	0.000805234
ENSMUSG00000048170	Mcmbp	210711	1.62557e-06	1.74563e-05
ENSMUSG00000068876	Cgn	70737	0.0012247	0.00519374
ENSMUSG00000004865	Srpk1	20815	0.000261784	0.00139027
ENSMUSG00000025817	Nudt5	53893	0.000307534	0.00159807
ENSMUSG00000020674	Pxdn	69675	1.75241e-05	0.000135159
ENSMUSG00000038957	Edc3	353190	5.82964e-06	5.23858e-05
ENSMUSG00000024937	Ehbp1l1	114601	0.0182218	0.0498855
ENSMUSG00000029066	Mrpl20	66448	5.48253e-10	1.89787e-08
ENSMUSG00000039148	Sart1	20227	0.00225825	0.00871702
ENSMUSG00000061136	Prpf40a	56194	0.000179056	0.00100299
ENSMUSG00000034487	Kdelc2	68304	7.7888e-05	0.000488985
ENSMUSG00000068015	Lrch1	380916	3.33784e-06	3.24082e-05
ENSMUSG00000022338	Eny2	223527	8.70164e-05	0.000536911
ENSMUSG00000016477	E2f3	13557	0.0164954	0.0458685
ENSMUSG00000031657	Heatr3	234549	1.08219e-05	9.01325e-05
ENSMUSG00000033379	Atp6v0b	114143	2.33e-10	8.94696e-09
ENSMUSG00000000134	Tfe3	209446	8.42448e-05	0.000523204
ENSMUSG00000021840	Mapk1ip1l	218975	5.44219e-05	0.000356765
ENSMUSG00000020952	Scfd1	76983	1.0323e-06	1.17221e-05
ENSMUSG00000031821	Gins2	272551	0.00020411	0.00112118
ENSMUSG00000039515	Ppp2r4	110854	0.0123405	0.0362063
ENSMUSG00000019373	Cops3	26572	1.87456e-07	2.8347e-06
ENSMUSG00000064326	Siva1	30954	0.00637608	0.0208332
ENSMUSG00000031068	Glrx3	30926	1.60069e-06	1.72053e-05
ENSMUSG00000078429	Ctdsp2	52468	5.67165e-09	1.43487e-07
ENSMUSG00000038722	Bud31	231889	5.98755e-08	1.07074e-06
ENSMUSG00000037991	Rmi2	223970	0.0055284	0.0184997
ENSMUSG00000050621	Gm9846	100043813	0.000650131	0.00302621
ENSMUSG00000031967	Afg3l1	114896	2.29672e-06	2.35739e-05
ENSMUSG00000020758	Itgb4	192897	5.18358e-05	0.000342591
ENSMUSG00000033216	Eefsec	65967	2.75883e-06	2.75088e-05
ENSMUSG00000020775	Mrpl38	60441	0.000676668	0.00313439
ENSMUSG00000018858	Ict1	68572	0.000429781	0.00213517
ENSMUSG00000022960	Donson	60364	0.0181361	0.049693
ENSMUSG00000061755	Bod1l	665775	0.00679991	0.0220119
ENSMUSG00000023988	Bysl	53414	3.2648e-05	0.000231384
ENSMUSG00000055319	Sec23ip	207352	2.17496e-09	6.23412e-08
ENSMUSG00000041506	Rrp9	27966	0.00582975	0.019336
ENSMUSG00000035529	Prdm4	72843	0.00197192	0.00777133
ENSMUSG00000032577	Mapkapk3	102626	0.0126907	0.036992
ENSMUSG00000030316	Tamm41	68971	9.94403e-07	1.13671e-05
ENSMUSG00000035929	H2-Q4	15015	0.00593328	0.019619
ENSMUSG00000003072	Atp5d	66043	0.000538868	0.00258573
ENSMUSG00000029599	Ddx54	71990	3.98144e-11	2.00511e-09
ENSMUSG00000020211	Sf3a2	20222	4.25238e-09	1.11625e-07
ENSMUSG00000005312	Ubqln1	56085	6.86728e-11	3.16286e-09
ENSMUSG00000019737	Syne4	233066	0.00267887	0.010034
ENSMUSG00000046756	Mrps7	50529	0.00811658	0.0254732
ENSMUSG00000027363	Usp8	84092	2.27416e-06	2.33571e-05
ENSMUSG00000015002	Efr3a	76740	0.000432828	0.00214626
ENSMUSG00000026005	Rpe	66646	0.012613	0.0368185
ENSMUSG00000001436	Slc19a1	20509	5.29647e-10	1.8533e-08
ENSMUSG00000052512	Nav2	78286	0.00269565	0.0100828
ENSMUSG00000024947	Men1	17283	0.00666765	0.0216459
ENSMUSG00000005233	Spc25	66442	5.35239e-07	6.80242e-06
ENSMUSG00000024619	Cdx1	12590	1.52884e-17	5.48614e-15
ENSMUSG00000048832	Vps37c	107305	0.000284146	0.00149091
ENSMUSG00000024052	Lpin2	64898	0.00051846	0.00250641
ENSMUSG00000029149	Krtcap3	69815	0.00202266	0.00794227
ENSMUSG00000027326	Casc5	76464	0.00146242	0.00605261
ENSMUSG00000064210	Ano6	105722	1.46033e-10	5.88719e-09
ENSMUSG00000007589	Tinf2	28113	0.00111633	0.00481244
ENSMUSG00000020238	Ncln	103425	0.000574245	0.00273076
ENSMUSG00000029554	Mad1l1	17120	0.0013987	0.00582608
ENSMUSG00000010406	Mrpl52	68836	3.95118e-06	3.75734e-05
ENSMUSG00000034640	Tiparp	99929	9.02309e-08	1.53545e-06
ENSMUSG00000021917	Spcs1	69019	5.08707e-08	9.39859e-07
ENSMUSG00000000355	Mcts1	68995	1.76208e-12	1.36296e-10
ENSMUSG00000024925	Rnaseh2c	68209	0.00208547	0.00816113
ENSMUSG00000060950	Trmt61a	328162	0.0133151	0.0385067
ENSMUSG00000039221	Rpl22l1	68028	3.50626e-12	2.53046e-10
ENSMUSG00000067714	Lpar5	381810	5.59495e-05	0.000365742
ENSMUSG00000031391	L1cam	16728	0.000256943	0.00137087
ENSMUSG00000028436	Dcaf12	68970	6.16914e-07	7.65978e-06
ENSMUSG00000027962	Vcam1	22329	5.24307e-05	0.000345534
ENSMUSG00000056999	Ide	15925	3.75737e-08	7.28317e-07
ENSMUSG00000040034	Nup43	69912	2.8744e-07	4.07968e-06
ENSMUSG00000045665	Mfsd5	106073	1.2199e-09	3.78058e-08
ENSMUSG00000059791	Nrm	106582	0.000797563	0.00361362
ENSMUSG00000016262	Sertad4	214791	0.00419292	0.0146652
ENSMUSG00000032198	Dock6	319899	9.98896e-07	1.13988e-05
ENSMUSG00000026102	Inpp1	16329	0.00132503	0.00556521
ENSMUSG00000034729	Mrps10	64657	1.867e-07	2.82602e-06
ENSMUSG00000024571	Gm16286	_	0.0169996	0.046969
ENSMUSG00000070639	Lrrc8b	433926	8.46412e-08	1.44795e-06
ENSMUSG00000022681	Ntan1	18203	8.76156e-06	7.49415e-05
ENSMUSG00000026603	Smyd2	226830	0.000292634	0.00153147
ENSMUSG00000030655	Smg1	233789	2.98421e-05	0.000214603
ENSMUSG00000020935	Dcakd	68087	5.18936e-05	0.000342723
ENSMUSG00000028936	Rpl22	19934	0.00402502	0.0141669
ENSMUSG00000006392	Med8	80509	0.00189314	0.00750846
ENSMUSG00000041237	Pklr	18770	6.08623e-05	0.000394665
ENSMUSG00000029480	Dhx37	208144	5.6383e-08	1.01956e-06
ENSMUSG00000093661	Eif4e3	66892	0.0155052	0.0435925
ENSMUSG00000009356	Lpo	76113	0.000191655	0.00106324
ENSMUSG00000060183	Cxcl11	56066	0.000443312	0.00219161
ENSMUSG00000028089	Chd1l	68058	0.00316086	0.0115686
ENSMUSG00000003813	Rad23a	19358	8.39571e-06	7.22711e-05
ENSMUSG00000046949	Nqo2	18105	0.00601347	0.0198476
ENSMUSG00000027498	Cstf1	67337	0.000392322	0.00197456
ENSMUSG00000027649	Ctnnbl1	66642	0.000477866	0.00233178
ENSMUSG00000000142	Axin2	12006	0.00241401	0.00919531
ENSMUSG00000001911	Nfix	18032	1.52798e-07	2.40052e-06
ENSMUSG00000089917	Uckl1	68556	1.46397e-06	1.58836e-05
ENSMUSG00000038510	Rpf2	67239	0.00738921	0.0235145
ENSMUSG00000033352	Map2k4	26398	0.00209765	0.00820022
ENSMUSG00000052752	Traf7	224619	0.00779988	0.0246227
ENSMUSG00000028049	Scamp3	24045	0.00450277	0.0155804
ENSMUSG00000062328	Rpl17	319195	1.05906e-08	2.44582e-07
ENSMUSG00000051853	Arf3	11842	1.32499e-07	2.10824e-06
ENSMUSG00000021756	Il6st	16195	5.85119e-06	5.2521e-05
ENSMUSG00000047824	Pygo2	68911	0.000363517	0.00184916
ENSMUSG00000021629	Slc30a5	69048	0.0022182	0.00859319
ENSMUSG00000058833	2810428I15Rik	66462	0.00207771	0.00813473
ENSMUSG00000019890	Nts	67405	4.55575e-05	0.000306357
ENSMUSG00000003033	Ap1m1	11767	0.0115815	0.0344167
ENSMUSG00000035232	Pdk3	236900	0.0001461	0.000841416
ENSMUSG00000098274	RPL24	68193	0.000151293	0.000868227
ENSMUSG00000042700	Sipa1l1	217692	7.46087e-05	0.00047187
ENSMUSG00000031617	Tmem184c	234463	0.00501804	0.017028
ENSMUSG00000030816	Rnf40	233900	9.80578e-06	8.26056e-05
ENSMUSG00000013833	Med16	216154	2.67656e-07	3.85644e-06
ENSMUSG00000034127	Tspan8	216350	0.00179253	0.00717635
ENSMUSG00000039853	Trim14	74735	0.00685105	0.0221597
ENSMUSG00000019842	Traf3ip2	103213	0.00019506	0.00107954
ENSMUSG00000019214	Chtf18	214901	0.0154296	0.0434177
ENSMUSG00000055413	H2-Q5	15016	0.000125575	0.000737396
ENSMUSG00000036206	Sh3bp4	98402	0.000504769	0.00244833
ENSMUSG00000040599	Mis12	67139	0.00228597	0.00880299
ENSMUSG00000024181	Mrpl28	68611	6.53672e-05	0.000420671
ENSMUSG00000032026	Rexo2	104444	0.00580701	0.0192764
ENSMUSG00000033735	Spr	20751	2.16639e-06	2.23925e-05
ENSMUSG00000042133	Ppig	228005	0.00202452	0.00794591
ENSMUSG00000037103	Dcaf15	212123	1.03904e-05	8.69412e-05
ENSMUSG00000032078	Zfp259	22687	0.000326693	0.00168034
ENSMUSG00000007836	Hnrnpa0	77134	1.18416e-06	1.32295e-05
ENSMUSG00000051256	Jagn1	67767	2.01633e-05	0.000152318
ENSMUSG00000042642	Flad1	319945	0.000580167	0.00275285
ENSMUSG00000029174	Tbc1d1	57915	0.0073411	0.0233983
ENSMUSG00000026767	Fam188a	66960	1.25847e-07	2.0203e-06
ENSMUSG00000033016	Nfatc1	18018	3.75432e-06	3.59126e-05
ENSMUSG00000021134	Srsf5	20384	1.07498e-22	1.33678e-19
ENSMUSG00000021474	Sfxn1	14057	0.000400672	0.00201282
ENSMUSG00000032867	Fbxw8	231672	1.17845e-08	2.6908e-07
ENSMUSG00000022370	Mrpl13	68537	2.52362e-12	1.86287e-10
ENSMUSG00000022223	Sdr39u1	654795	0.015399	0.0433756
ENSMUSG00000003435	Supt5	20924	1.1029e-05	9.15744e-05
ENSMUSG00000024800	Rpp30	54364	0.00552963	0.0185
ENSMUSG00000028212	Ccne2	12448	9.6979e-08	1.62462e-06
ENSMUSG00000040383	Aqr	11834	0.000665758	0.00309005
ENSMUSG00000001627	Ifrd1	15982	7.16081e-14	8.38852e-12
ENSMUSG00000041319	Thoc6	386612	0.00971872	0.029577
ENSMUSG00000020472	Zkscan17	268417	1.72214e-07	2.63637e-06
ENSMUSG00000014599	Csf1	12977	0.00423794	0.0148099
ENSMUSG00000020307	Cdc34	216150	0.00561767	0.0187287
ENSMUSG00000035215	Lsm7	66094	6.31e-09	1.57906e-07
ENSMUSG00000022184	Fbxo4	106052	4.97374e-05	0.000331023
ENSMUSG00000019590	Cyb561	13056	1.18614e-06	1.32425e-05
ENSMUSG00000064289	Tank	21353	1.70044e-07	2.61554e-06
ENSMUSG00000036885	Arhgef26	622434	9.4145e-07	1.08555e-05
ENSMUSG00000032485	Scap	235623	3.35357e-05	0.000236535
ENSMUSG00000035273	Hpse	15442	0.0152327	0.043036
ENSMUSG00000037548	H2-DMb2	15000	0.000463591	0.00227794
ENSMUSG00000020647	Ncoa1	17977	0.00458674	0.0158101
ENSMUSG00000022978	Mis18a	66578	0.00489945	0.0166845
ENSMUSG00000017299	Dnttip1	76233	0.00456492	0.0157517
ENSMUSG00000020949	Fkbp3	30795	6.64022e-07	8.09545e-06
ENSMUSG00000045273	Cenph	26886	0.0159044	0.0445289
ENSMUSG00000039361	Picalm	233489	2.79951e-07	4.00504e-06
ENSMUSG00000037513	Samd4b	70584	7.97111e-07	9.44036e-06
ENSMUSG00000028542	Slc6a9	14664	0.000221973	0.00120497
ENSMUSG00000024030	Abcg1	11307	0.00171997	0.00693567
ENSMUSG00000027968	Larp7	28036	0.00626458	0.0205422
ENSMUSG00000015750	Aph1a	226548	1.68868e-05	0.000130994
ENSMUSG00000001707	Eef1e1	66143	0.00075031	0.00342545
ENSMUSG00000069919	Hba-a1	15122	0.0113345	0.0337944
ENSMUSG00000043333	Rhbdl2	230726	3.73483e-08	7.24816e-07
ENSMUSG00000016382	Pls3	102866	7.34494e-10	2.43316e-08
ENSMUSG00000024974	Smc3	13006	0.000240694	0.00129572
ENSMUSG00000024050	Wiz	22404	7.25483e-05	0.000461375
ENSMUSG00000042225	Ammecr1	56068	0.000121657	0.000717779
ENSMUSG00000022412	Mief1	239555	1.61826e-05	0.000126809
ENSMUSG00000027620	Rbm39	170791	3.53942e-08	6.93554e-07
ENSMUSG00000054405	Dnajc8	68598	0.000166945	0.00094464
ENSMUSG00000032897	Nfyc	18046	5.17338e-07	6.61129e-06
ENSMUSG00000041995	Zbed3	72114	2.65754e-14	3.40967e-12
ENSMUSG00000034152	Exoc3	211446	1.89591e-08	4.03812e-07
ENSMUSG00000000131	Xpo6	74204	2.33288e-07	3.42848e-06
ENSMUSG00000023947	Nfkbie	18037	0.000944903	0.00417523
ENSMUSG00000001999	Blvra	109778	4.16278e-07	5.55243e-06
ENSMUSG00000037997	Parp11	101187	0.00456737	0.0157567
ENSMUSG00000032849	Abcc4	239273	3.3095e-07	4.60029e-06
ENSMUSG00000025137	Pcyt2	68671	2.75987e-09	7.63974e-08
ENSMUSG00000040269	Mrps28	66230	0.000311521	0.00161257
ENSMUSG00000041035	Dpcd	226162	0.00511886	0.0173193
ENSMUSG00000032803	Cdv3	321022	4.52513e-11	2.24397e-09
ENSMUSG00000019699	Akt3	23797	0.000269735	0.00142781
ENSMUSG00000038530	Rgs4	19736	0.000247131	0.00132728
ENSMUSG00000034473	Sec22a	317717	0.000542042	0.00259942
ENSMUSG00000047443	Fam132b	227358	0.0122916	0.0360891
ENSMUSG00000028247	Coq3	230027	3.44536e-05	0.000242374
ENSMUSG00000003848	Nob1	67619	2.72791e-05	0.000197932
ENSMUSG00000006315	Tmem147	69804	1.36509e-15	2.79342e-13
ENSMUSG00000028677	Rnf220	66743	1.5422e-09	4.61689e-08
ENSMUSG00000005299	Letm1	56384	4.57992e-06	4.27768e-05
ENSMUSG00000027737	Slc7a11	26570	0.0165062	0.0458802
ENSMUSG00000055296	Tmem245	242474	0.00844014	0.0263404
ENSMUSG00000021975	Ints9	210925	3.0976e-07	4.35063e-06
ENSMUSG00000027176	Cstf3	228410	0.0012497	0.00528726
ENSMUSG00000036023	Parp2	11546	8.62053e-05	0.00053272
ENSMUSG00000038467	Chmp4b	75608	0.0146118	0.0415504
ENSMUSG00000033706	Smyd5	232187	6.22078e-05	0.000402421
ENSMUSG00000053158	Fes	14159	0.0138753	0.0398344
ENSMUSG00000061650	Med9	192191	0.00885543	0.0274156
ENSMUSG00000043067	Dpy19l1	244745	0.00610634	0.0201131
ENSMUSG00000025047	Pdcd11	18572	0.00115872	0.00496002
ENSMUSG00000025027	Xpnpep1	170750	4.22227e-07	5.60404e-06
ENSMUSG00000024474	Ik	24010	5.19876e-07	6.63325e-06
ENSMUSG00000024695	Zfp91	109910	0.000102194	0.000616675
ENSMUSG00000024371	C2	12263	0.00827066	0.0258915
ENSMUSG00000023143	Nagpa	27426	0.000416545	0.00207835
ENSMUSG00000055254	Ntrk2	18212	0.00589082	0.0195145
ENSMUSG00000024312	Wdr46	57315	5.45375e-06	4.96034e-05
ENSMUSG00000034485	Uaca	72565	1.05599e-07	1.74373e-06
ENSMUSG00000039187	Fanci	208836	0.00471669	0.0161855
ENSMUSG00000024056	Ndc80	67052	0.00371196	0.0132001
ENSMUSG00000032553	Srprb	20818	0.00246926	0.00937484
ENSMUSG00000025287	Acot9	56360	0.000442974	0.00219062
ENSMUSG00000011096	Akt1s1	67605	1.12092e-06	1.26184e-05
ENSMUSG00000036067	Slc2a6	227659	4.70056e-05	0.000315047
ENSMUSG00000040532	Abhd11	68758	0.00618669	0.0203198
ENSMUSG00000038784	Cnot4	53621	2.47451e-05	0.000181914
ENSMUSG00000029536	Gatc	384281	0.00101838	0.00444348
ENSMUSG00000017999	Ddx27	228889	0.0132085	0.0382463
ENSMUSG00000048779	P2ry6	233571	2.84123e-11	1.51588e-09
ENSMUSG00000029283	Cdc7	12545	6.94451e-06	6.09473e-05
ENSMUSG00000060475	Wtap	60532	7.55989e-06	6.57767e-05
ENSMUSG00000059895	Ptp4a3	19245	0.000314121	0.00162343
ENSMUSG00000024982	Zdhhc6	66980	4.31183e-08	8.16218e-07
ENSMUSG00000031378	Abcd1	11666	0.0180133	0.0494067
ENSMUSG00000018666	Cbx1	12412	0.000115167	0.000683968
ENSMUSG00000025857	Heatr2	433956	6.03061e-05	0.000391372
ENSMUSG00000022757	Tfg	21787	4.51078e-08	8.47922e-07
ENSMUSG00000072582	Ptrh2	217057	4.80259e-05	0.000321352
ENSMUSG00000042625	Safb2	224902	2.23983e-05	0.000166785
ENSMUSG00000026201	Stk16	20872	3.66846e-08	7.14509e-07
ENSMUSG00000056708	Ier5	15939	3.99913e-16	9.64924e-14
ENSMUSG00000063801	Ap3s2	11778	0.0136094	0.0392315
ENSMUSG00000026683	Nuf2	66977	3.01222e-08	5.98226e-07
ENSMUSG00000042462	Dctpp1	66422	0.000281504	0.0014809
ENSMUSG00000029003	Mad2l2	71890	0.00375384	0.0133314
ENSMUSG00000013822	Elof1	66126	1.6971e-12	1.32538e-10
ENSMUSG00000050199	Lgr4	107515	0.000262068	0.00139041
ENSMUSG00000005034	Prkacb	18749	5.48566e-08	9.97538e-07
ENSMUSG00000027509	Rae1	66679	2.45622e-06	2.48792e-05
ENSMUSG00000039431	Mtmr7	54384	0.0103127	0.0311501
ENSMUSG00000027646	Src	20779	1.89994e-05	0.000144607
ENSMUSG00000029518	Rab35	77407	0.0101309	0.0306812
ENSMUSG00000023909	Paqr4	76498	7.48009e-08	1.29746e-06
ENSMUSG00000054008	Ndst1	15531	0.0116536	0.0345227
ENSMUSG00000018697	Aatf	56321	0.000123661	0.000728005
ENSMUSG00000031827	Cotl1	72042	3.9732e-06	3.77384e-05
ENSMUSG00000068922	Msto1	229524	0.000972377	0.00427159
ENSMUSG00000035293	G2e3	217558	0.0108323	0.0325312
ENSMUSG00000035455	Fignl1	60530	0.000352542	0.00179785
ENSMUSG00000023967	Mrps18a	68565	3.00137e-07	4.24499e-06
ENSMUSG00000014195	Dnajc7	56354	0.00350111	0.0125719
ENSMUSG00000022350	E430025E21Rik	223593	1.24527e-08	2.81947e-07
ENSMUSG00000035798	Zdhhc17	320150	0.0143923	0.0409985
ENSMUSG00000093904	Tomm20	67952	2.32467e-06	2.37701e-05
ENSMUSG00000032624	Eml4	78798	5.6903e-05	0.000371524
ENSMUSG00000074896	Ifit3	15959	0.00292906	0.0108256
ENSMUSG00000025135	Anapc11	66156	4.09198e-05	0.000280301
ENSMUSG00000041841	Rpl37	67281	3.85001e-05	0.000266094
ENSMUSG00000031432	Prps1	19139	9.56843e-08	1.60857e-06
ENSMUSG00000028692	Akr1a1	58810	0.000743627	0.00339589
ENSMUSG00000059518	Znhit1	70103	3.66824e-05	0.000256159
ENSMUSG00000035278	Plekhj1	78670	0.000244369	0.00131376
ENSMUSG00000021500	Ddx46	212880	0.0101833	0.030811
ENSMUSG00000009035	Tmem184b	223693	1.19388e-05	9.78215e-05
ENSMUSG00000027131	Emc4	68032	4.39498e-05	0.000297651
ENSMUSG00000053128	Rnf26	213211	0.00262699	0.00986938
ENSMUSG00000019818	Cd164	53599	7.59873e-05	0.000479661
ENSMUSG00000029388	Eif2b1	209354	5.69549e-06	5.13802e-05
ENSMUSG00000031546	Gins4	109145	0.00728407	0.0232486
ENSMUSG00000022035	Ccdc25	67179	0.00892561	0.0275962
ENSMUSG00000067365	Tmem128	66309	0.000585238	0.00277285
ENSMUSG00000047534	Mis18bp1	217653	0.00092202	0.00408702
ENSMUSG00000030659	Nucb2	53322	0.00559788	0.0186819
ENSMUSG00000030042	Pole4	66979	0.00032798	0.00168589
ENSMUSG00000025353	Ormdl2	66844	0.000976365	0.00428794
ENSMUSG00000009563	Tor2a	30933	0.0111407	0.0333026
ENSMUSG00000024287	Thoc1	225160	1.10531e-07	1.81221e-06
ENSMUSG00000063888	Rpl7l1	66229	0.00659206	0.0214346
ENSMUSG00000016833	Mrps18c	68735	4.38718e-11	2.18899e-09
ENSMUSG00000031093	Dock11	75974	0.00328854	0.0119574
ENSMUSG00000045294	Insig1	231070	0.0110703	0.0331288
ENSMUSG00000018559	Ctdnep1	67181	3.91465e-09	1.03346e-07
ENSMUSG00000054115	Skp2	27401	6.27273e-05	0.000404972
ENSMUSG00000039697	Ncoa7	211329	2.88851e-15	5.18841e-13
ENSMUSG00000001524	Gtf2h4	14885	0.00172894	0.00696314
ENSMUSG00000027502	Rtfdc1	66404	1.353e-05	0.000108765
ENSMUSG00000027357	Crls1	66586	9.77211e-12	6.00669e-10
ENSMUSG00000019773	Fbxo5	67141	0.0151208	0.0427721
ENSMUSG00000036323	Srp72	66661	0.0156344	0.0438995
ENSMUSG00000033998	Kcnk1	16525	1.07049e-11	6.53039e-10
ENSMUSG00000018921	Pelp1	75273	5.12987e-07	6.56607e-06
ENSMUSG00000054342	Kcnn4	16534	1.15469e-13	1.29618e-11
ENSMUSG00000028602	Tnfrsf8	21941	0.00443416	0.0153792
ENSMUSG00000026663	Atf6	226641	0.00201793	0.00793524
ENSMUSG00000046691	Chtf8	214987	9.65643e-06	8.16026e-05
ENSMUSG00000042699	Dhx9	13211	0.00621016	0.0203886
ENSMUSG00000022771	Ppil2	66053	0.00184592	0.00734432
ENSMUSG00000020905	Usp43	216835	9.70087e-06	8.18699e-05
ENSMUSG00000030086	Chchd6	66098	6.48296e-05	0.000417544
ENSMUSG00000030846	Tial1	21843	1.97829e-05	0.000149934
ENSMUSG00000024664	Fads3	60527	0.00146553	0.00606391
ENSMUSG00000047221	Fam185a	330050	0.00835701	0.0261213
ENSMUSG00000024121	Atp6v0c	11984	1.68287e-07	2.59841e-06
ENSMUSG00000036676	Tmtc3	237500	0.000474766	0.00231875
ENSMUSG00000028010	Gar1	68147	0.000845948	0.00380406
ENSMUSG00000028430	Nol6	230082	8.02252e-12	5.10611e-10
ENSMUSG00000024829	Mrpl21	353242	1.49397e-12	1.17812e-10
ENSMUSG00000041629	Fam104a	28081	3.07701e-05	0.000220102
ENSMUSG00000021714	Cenpk	60411	8.78346e-09	2.07897e-07
ENSMUSG00000048572	Tmem252	226040	5.68739e-08	1.025e-06
ENSMUSG00000039804	Ncoa5	228869	0.00017083	0.000963923
ENSMUSG00000029073	Gltpd1	79554	1.08592e-08	2.50071e-07
ENSMUSG00000035365	Parpbp	75317	0.000228841	0.00123852
ENSMUSG00000020549	Elac2	68626	9.00486e-09	2.12825e-07
ENSMUSG00000030084	Plxna1	18844	0.00235606	0.00901591
ENSMUSG00000020641	Rsad2	58185	2.38368e-10	9.10982e-09
ENSMUSG00000038803	Ost4	67695	0.000813043	0.00368066
ENSMUSG00000029859	Epha1	13835	0.000591664	0.00279798
ENSMUSG00000030980	Knop1	66356	0.00738223	0.0234994
ENSMUSG00000071715	Ncf4	17972	0.00915094	0.0280923
ENSMUSG00000026116	Tmem131	56030	3.31793e-06	3.22536e-05
ENSMUSG00000005973	Rcn1	19672	0.000605063	0.002856
ENSMUSG00000037270	4932438A13Rik	229227	6.46146e-06	5.72362e-05
ENSMUSG00000045331	2310079G19Rik	69699	0.00273585	0.010219
ENSMUSG00000032109	Nlrx1	270151	0.00244288	0.00928777
ENSMUSG00000031347	Cetn2	26370	2.16148e-05	0.000161996
ENSMUSG00000041481	Serpina3g	20715	0.00454091	0.0156822
ENSMUSG00000030417	Pdcd5	56330	2.23812e-05	0.000166735
ENSMUSG00000020380	Rad50	19360	0.000331374	0.00170225
ENSMUSG00000022300	Dcaf13	223499	0.0180586	0.0495057
ENSMUSG00000034789	Rab24	19336	1.2945e-13	1.4236e-11
ENSMUSG00000028703	Lrrc41	230654	3.38304e-12	2.46352e-10
ENSMUSG00000010045	Tmem115	56395	4.16843e-07	5.55539e-06
ENSMUSG00000029516	Cit	12704	7.19539e-05	0.000457956
ENSMUSG00000038518	Jarid2	16468	0.000682848	0.00315759
ENSMUSG00000019897	Ccdc59	52713	7.0444e-07	8.50483e-06
ENSMUSG00000023991	Foxp4	74123	6.36599e-06	5.64213e-05
ENSMUSG00000071014	Ndufb6	230075	3.13046e-10	1.17418e-08
ENSMUSG00000038400	Pmepa1	65112	0.000611899	0.00288395
ENSMUSG00000034345	Gtf2h5	66467	1.63102e-05	0.000127473
ENSMUSG00000070699	Sars2	71984	0.000629141	0.0029502
ENSMUSG00000049690	Nckap5	210356	5.38674e-05	0.000353417
ENSMUSG00000021079	Timm9	30056	0.000407637	0.00204084
ENSMUSG00000061331	Gm17132	_	1.18925e-05	9.74921e-05
ENSMUSG00000029521	Chek2	50883	0.0015427	0.00633457
ENSMUSG00000019977	Hbs1l	56422	0.0172329	0.0475242
ENSMUSG00000021012	Zc3h14	75553	0.00523498	0.0176789
ENSMUSG00000028069	Gpatch4	66614	0.000666283	0.0030916
ENSMUSG00000059586	Nsmce2	68501	0.00677305	0.0219427
ENSMUSG00000031262	Cenpi	102920	3.69415e-07	5.01424e-06
ENSMUSG00000020974	Pole2	18974	2.32407e-06	2.37701e-05
ENSMUSG00000033253	Szt2	230676	0.00047552	0.00232103
ENSMUSG00000057177	Gsk3a	606496	6.21872e-06	5.53284e-05
ENSMUSG00000029101	Rgs12	71729	0.00437936	0.015212
ENSMUSG00000031879	Fam96b	68523	2.52069e-06	2.54525e-05
ENSMUSG00000030431	Tmem238	664968	0.000190575	0.00105798
ENSMUSG00000018401	Mtmr4	170749	0.0176339	0.0484895
ENSMUSG00000079109	Pms2	18861	1.94397e-10	7.71773e-09
ENSMUSG00000036693	Nop14	75416	0.000961908	0.00423365
ENSMUSG00000029911	Ssbp1	381760	5.1323e-10	1.8076e-08
ENSMUSG00000021068	Nin	18080	0.00363889	0.0129974
ENSMUSG00000020159	Gabrp	216643	4.39157e-05	0.000297545
ENSMUSG00000034243	Golgb1	224139	0.00346626	0.0124828
ENSMUSG00000005968	Tuft1	22156	1.26295e-05	0.00010234
ENSMUSG00000019876	Pkib	18768	0.0018023	0.00720832
ENSMUSG00000024234	Mtpap	67440	2.35014e-05	0.000174038
ENSMUSG00000020430	Pes1	64934	1.28483e-05	0.000103957
ENSMUSG00000084957	Bbip1	100503572	3.76509e-11	1.92008e-09
ENSMUSG00000058240	Cryzl1	66609	1.38687e-09	4.19854e-08
ENSMUSG00000021391	Cenpp	66336	0.000535478	0.00257405
ENSMUSG00000029625	Cpsf4	54188	0.012956	0.0376298
ENSMUSG00000046791	2410016O06Rik	71952	0.000232694	0.00125768
ENSMUSG00000062210	Tnfaip8	106869	0.000154564	0.000884906
ENSMUSG00000032261	Sh3bgrl2	212531	6.97405e-09	1.70564e-07
ENSMUSG00000068036	Mllt4	17356	0.000389648	0.00196358
ENSMUSG00000038489	Polr2l	66491	6.55644e-05	0.000421604
ENSMUSG00000018678	Sp2	78912	1.51331e-05	0.000119454
ENSMUSG00000057506	Bloc1s2	73689	0.000209734	0.00114779
ENSMUSG00000027679	Dnajc19	67713	0.00230465	0.00886092
ENSMUSG00000028175	Depdc1a	76131	0.000442368	0.00218829
ENSMUSG00000061079	Zfp143	20841	0.0110658	0.0331216
ENSMUSG00000027314	Dll4	54485	4.19387e-06	3.96017e-05
ENSMUSG00000029028	Lrrc47	72946	7.43491e-07	8.88999e-06
ENSMUSG00000005506	Celf1	13046	0.00321158	0.011725
ENSMUSG00000029617	Ccz1	231874	0.016269	0.045424
ENSMUSG00000027677	Ttc14	67120	3.63254e-09	9.71525e-08
ENSMUSG00000013275	Slc41a1	98396	4.89693e-07	6.33818e-06
ENSMUSG00000052566	Hook2	170833	2.41545e-06	2.45277e-05
ENSMUSG00000038274	Fau	14109	0.000819413	0.00370639
ENSMUSG00000038909	Kat7	217127	5.75657e-07	7.21961e-06
ENSMUSG00000002147	Stat6	20852	1.15539e-07	1.87736e-06
ENSMUSG00000075296	Aldh3b2	621603	4.43208e-06	4.14876e-05
ENSMUSG00000029345	Tfip11	54723	0.00248611	0.00942994
ENSMUSG00000058388	Phtf1	18685	0.0171806	0.0473961
ENSMUSG00000090213	Tmem189	407243	0.0139392	0.0399824
ENSMUSG00000028580	Pum1	80912	0.000249854	0.00133968
ENSMUSG00000026999	Nup35	69482	0.00020215	0.00111231
ENSMUSG00000003345	Csnk1g2	103236	0.0139221	0.0399475
ENSMUSG00000073775	Kti12	100087	0.00152319	0.00626245
ENSMUSG00000038697	Taf5l	102162	0.000204962	0.001125
ENSMUSG00000058216	BC021614	225884	0.00982598	0.0298753
ENSMUSG00000068394	Cep152	99100	0.00529767	0.0178644
ENSMUSG00000068267	Cenpb	12616	0.0129765	0.0376824
ENSMUSG00000037706	Cd81	12520	0.000260621	0.00138638
ENSMUSG00000038812	Trmt112	67674	0.00151549	0.00623613
ENSMUSG00000030232	Aebp2	11569	3.90932e-05	0.000269846
ENSMUSG00000068246	Apol9b	71898	0.00691045	0.0223027
ENSMUSG00000039230	Tbcd	108903	1.93613e-07	2.90078e-06
ENSMUSG00000056121	Fez2	225020	0.00196476	0.00775069
ENSMUSG00000039629	Strip2	320609	0.00125325	0.00529812
ENSMUSG00000045365	Rbm15b	109095	2.52664e-11	1.3846e-09
ENSMUSG00000041168	Lonp1	74142	5.93887e-06	5.32194e-05
ENSMUSG00000026126	Ptpn18	19253	5.46346e-08	9.95742e-07
ENSMUSG00000033987	Dnah17	69926	0.00612707	0.0201649
ENSMUSG00000079555	Haus3	231123	0.00123404	0.00522649
ENSMUSG00000029246	Ppat	231327	1.26083e-08	2.85072e-07
ENSMUSG00000034701	Neurod1	18012	0.00315671	0.011556
ENSMUSG00000072235	Tuba1a	22142	0.000446075	0.00220392
ENSMUSG00000036442	Thap11	59016	0.000556691	0.00265785
ENSMUSG00000031153	Gripap1	54645	0.00728187	0.0232462
ENSMUSG00000074994	Qser1	99003	0.000117989	0.000698174
ENSMUSG00000026966	Ssna1	68475	5.41896e-10	1.88393e-08
ENSMUSG00000035049	Rrp12	107094	0.000892889	0.00397753
ENSMUSG00000011257	Pabpc4	230721	0.000201167	0.00110878
ENSMUSG00000070304	Scn2b	72821	5.66438e-07	7.12899e-06
ENSMUSG00000004266	Ptpn6	15170	0.00050071	0.00243297
ENSMUSG00000095677	Dynlt1f	100040531	0.000103841	0.000625445
ENSMUSG00000031917	Nip7	66164	8.02885e-06	6.94459e-05
ENSMUSG00000027346	Gpcpd1	74182	1.69471e-07	2.61169e-06
ENSMUSG00000008193	Spib	272382	0.00631529	0.0206875
ENSMUSG00000041740	Rnf10	50849	5.68571e-11	2.69546e-09
ENSMUSG00000001098	Kctd10	330171	4.72512e-07	6.16018e-06
ENSMUSG00000068391	Chrac1	93696	0.00651583	0.021224
ENSMUSG00000069792	Wfdc17	100034251	3.12242e-05	0.000222759
ENSMUSG00000028187	Rpf1	70285	2.58113e-05	0.000188552
ENSMUSG00000028261	Ndufaf4	68493	0.00372671	0.0132467
ENSMUSG00000032396	Dis3l	213550	1.73226e-05	0.000133753
ENSMUSG00000015085	Entpd2	12496	0.000551482	0.00263687
ENSMUSG00000078789	Dph1	116905	0.00168293	0.00682205
ENSMUSG00000057841	Rpl32	19951	2.23991e-07	3.31598e-06
ENSMUSG00000024271	Elp2	58523	0.0017207	0.00693686
ENSMUSG00000039747	Orai2	269717	7.57255e-07	9.02786e-06
ENSMUSG00000024194	Cuta	67675	0.00254717	0.00961193
ENSMUSG00000028960	Ube4b	63958	1.27668e-07	2.04751e-06
ENSMUSG00000030612	Mrpl46	67308	3.25209e-05	0.000230584
ENSMUSG00000069892	9930111J21Rik2	245240	0.00144935	0.00600772
ENSMUSG00000022561	Gpaa1	14731	0.000521256	0.00251842
ENSMUSG00000023044	Csad	246277	5.50669e-05	0.000360701
ENSMUSG00000029228	Lnx1	16924	0.00128571	0.00542401
ENSMUSG00000033306	Lpp	210126	9.53825e-08	1.6062e-06
ENSMUSG00000040711	Sh3pxd2b	268396	0.0169007	0.0467435
ENSMUSG00000033938	Ndufb7	66916	0.0112811	0.0336537
ENSMUSG00000004677	Myo9b	17925	9.89176e-07	1.13171e-05
ENSMUSG00000029570	Lfng	16848	0.00196744	0.00775568
ENSMUSG00000038398	Upf3a	67031	5.43365e-08	9.92546e-07
ENSMUSG00000023088	Abcc1	17250	0.0143805	0.0409792
ENSMUSG00000025384	2310003H01Rik	71885	6.99214e-05	0.000446955
ENSMUSG00000027313	Chac1	69065	0.0117163	0.0346515
ENSMUSG00000039917	Rhbdd2	215160	0.00185652	0.0073801
ENSMUSG00000035354	Uvrag	78610	0.000220667	0.0012003
ENSMUSG00000030528	Blm	12144	0.00780868	0.0246433
ENSMUSG00000021911	Parg	26430	0.000310198	0.00160778
ENSMUSG00000026456	Cyb5r1	72017	2.24359e-06	2.30725e-05
ENSMUSG00000028973	Abcb8	74610	1.81255e-06	1.91264e-05
ENSMUSG00000022554	Fam203a	59053	5.13857e-05	0.000339765
ENSMUSG00000041362	Shtn1	71653	2.26362e-05	0.000168247
ENSMUSG00000035378	Shq1	72171	0.000474001	0.00231712
ENSMUSG00000079254	Itprip	100048534	0.005058	0.0171464
ENSMUSG00000094614	Gm21769	_	2.11323e-05	0.0001586
ENSMUSG00000055717	Slain1	105439	7.09814e-05	0.000453014
ENSMUSG00000021144	Mta1	116870	2.69123e-08	5.46563e-07
ENSMUSG00000044573	Acp1	11431	0.0078532	0.0247494
ENSMUSG00000065037	Rn7sk	19817	1.8047e-13	1.89447e-11
ENSMUSG00000046312	AI464131	329828	1.60623e-09	4.77323e-08
ENSMUSG00000033916	Chmp2a	68953	9.0782e-06	7.72412e-05
ENSMUSG00000010067	Rassf1	56289	0.00095714	0.00421726
ENSMUSG00000036327	Qsox2	227638	0.000184711	0.00103036
ENSMUSG00000034390	Cmip	74440	0.000152029	0.000871833
ENSMUSG00000026694	Mettl13	71449	2.82754e-07	4.03442e-06
ENSMUSG00000013736	Trnt1	70047	0.00128817	0.00543297
ENSMUSG00000094584	Ms4a18	76002	0.00158568	0.00648146
ENSMUSG00000026558	Uck2	80914	1.09663e-07	1.80082e-06
ENSMUSG00000032459	Mrps22	64655	1.90875e-06	1.9985e-05
ENSMUSG00000075254	Heg1	77446	0.00133447	0.00560047
ENSMUSG00000027199	Gatm	67092	0.00727576	0.0232313
ENSMUSG00000047613	A430005L14Rik	97159	8.03379e-05	0.000501833
ENSMUSG00000027395	Polr1b	20017	6.81642e-08	1.19516e-06
ENSMUSG00000032127	Vps11	71732	2.24566e-05	0.000167142
ENSMUSG00000078427	Sarnp	66118	2.43238e-07	3.54571e-06
ENSMUSG00000027510	Rbm38	56190	4.92933e-05	0.000328605
ENSMUSG00000032860	P2ry2	18442	4.98218e-07	6.42654e-06
ENSMUSG00000021967	Mrp63	67840	7.56155e-10	2.4947e-08
ENSMUSG00000005533	Igf1r	16001	0.013694	0.0394259
ENSMUSG00000045287	Rtn4rl1	237847	3.45372e-06	3.34328e-05
ENSMUSG00000006024	Napa	108124	0.0150468	0.0425926
ENSMUSG00000097695	Gm26905	_	7.8792e-06	6.82474e-05
ENSMUSG00000039396	Neil3	234258	0.000548853	0.00262598
ENSMUSG00000046034	Fam105b	432940	0.000652866	0.00303719
ENSMUSG00000007777	0610009B22Rik	66050	1.01245e-06	1.15344e-05
ENSMUSG00000022052	Ppp2r2a	71978	0.00104394	0.00454152
ENSMUSG00000016481	Cr1l	12946	2.722e-06	2.72936e-05
ENSMUSG00000017288	Vps53	68299	0.000577704	0.00274362
ENSMUSG00000033701	Acbd6	72482	7.18285e-07	8.63973e-06
ENSMUSG00000021774	Ube2e1	22194	0.0124637	0.0364684
ENSMUSG00000041438	Cirh1a	21771	5.05931e-06	4.65238e-05
ENSMUSG00000015672	Mrpl32	75398	3.70559e-05	0.000257876
ENSMUSG00000022100	Xpo7	65246	6.91541e-06	6.07249e-05
ENSMUSG00000062190	Lancl2	71835	0.00062514	0.00293865
ENSMUSG00000022899	Slc15a2	57738	4.91214e-05	0.000327868
ENSMUSG00000024902	Mrpl11	66419	0.0142006	0.0406098
ENSMUSG00000026511	Srp9	27058	2.57968e-07	3.73054e-06
ENSMUSG00000031381	Piga	18700	7.87394e-05	0.000493181
ENSMUSG00000022322	Shcbp1	20419	0.00121256	0.00514767
ENSMUSG00000030796	Tead2	21677	0.00111569	0.00481097
ENSMUSG00000039826	Trub2	227682	1.07576e-07	1.77276e-06
ENSMUSG00000000346	Dazap2	23994	2.91488e-11	1.53993e-09
ENSMUSG00000031697	Orc6	56452	9.97393e-05	0.000603438
ENSMUSG00000077450	Rab11b	19326	1.8015e-09	5.26639e-08
ENSMUSG00000001910	Nacc1	66830	0.00756846	0.0240186
ENSMUSG00000022971	Ifnar2	15976	0.00789669	0.0248749
ENSMUSG00000032547	Ryk	20187	6.88978e-07	8.34934e-06
ENSMUSG00000024070	Prkd3	75292	0.0152637	0.0431084
ENSMUSG00000079507	H2-Q1	15006	0.00229928	0.00884581
ENSMUSG00000057788	Ddx49	234374	0.000220255	0.00119847
ENSMUSG00000051510	Mafg	17134	1.11776e-05	9.26176e-05
ENSMUSG00000071856	Mcc	328949	0.0110169	0.0329935
ENSMUSG00000003283	Hck	15162	0.00530257	0.0178772
ENSMUSG00000021038	Vipas39	104799	1.66984e-07	2.58321e-06
ENSMUSG00000022034	Esco2	71988	7.65986e-05	0.000482765
ENSMUSG00000042275	Pelo	105083	0.00759492	0.0240838
ENSMUSG00000047434	Xxylt1	268880	0.0022888	0.00881182
ENSMUSG00000078713	Tomm5	68512	5.04701e-09	1.29098e-07
ENSMUSG00000068417	Pnp2	667034	8.08872e-07	9.55864e-06
ENSMUSG00000020994	Pnn	18949	4.05822e-05	0.000278368
ENSMUSG00000027132	Katnbl1	72425	6.07381e-05	0.000394017
ENSMUSG00000032013	Trim29	72169	0.00570294	0.0189738
ENSMUSG00000022390	Zc3h7b	20286	0.00314761	0.0115305
ENSMUSG00000028648	Ndufs5	595136	0.00713868	0.0228632
ENSMUSG00000054715	Zscan22	232878	1.44328e-05	0.000114879
ENSMUSG00000027079	Clp1	98985	0.00903325	0.0278217
ENSMUSG00000033845	Mrpl15	27395	0.000695947	0.00320982
ENSMUSG00000074345	Tnfaip8l3	244882	0.0039258	0.0138508
ENSMUSG00000030019	Fbxl14	101358	5.13768e-06	4.71372e-05
ENSMUSG00000049354	Dcaf7	71833	3.91476e-11	1.97769e-09
ENSMUSG00000028454	Pigo	56703	0.000599512	0.00283218
ENSMUSG00000031119	Gpc4	14735	0.0057748	0.0191813
ENSMUSG00000056211	R3hdm1	226412	1.111e-05	9.21519e-05
ENSMUSG00000023973	Cnpy3	72029	0.000162307	0.00092065
ENSMUSG00000024002	Brd4	57261	0.00139382	0.00580886
ENSMUSG00000028948	Nol9	74035	4.20603e-08	8.00879e-07
ENSMUSG00000071266	Zfp946	74149	2.92787e-08	5.85792e-07
ENSMUSG00000087213	2810408I11Rik	69941	0.000126962	0.000743917
ENSMUSG00000021374	Nup153	218210	0.00370178	0.0131746
ENSMUSG00000020156	Mum1	68114	0.0123964	0.0363098
ENSMUSG00000028357	Kif12	16552	0.0158074	0.0443034
ENSMUSG00000053907	Mat2a	232087	1.88695e-11	1.07033e-09
ENSMUSG00000019982	Myb	17863	1.01305e-09	3.23017e-08
ENSMUSG00000071657	Bscl2	14705	1.48361e-11	8.59645e-10
ENSMUSG00000001053	N4bp3	212706	0.0178599	0.0490026
ENSMUSG00000042178	Armc5	233912	0.00140092	0.00583241
ENSMUSG00000027076	Timm10	30059	0.000221155	0.00120175
ENSMUSG00000066149	Cdc26	66440	6.53066e-08	1.15382e-06
ENSMUSG00000085811	Gm11669	629945	2.14981e-10	8.39466e-09
ENSMUSG00000022325	Pop1	67724	0.000644996	0.0030039
ENSMUSG00000060992	Copz1	56447	7.44061e-10	2.45981e-08
ENSMUSG00000078784	1810022K09Rik	69126	5.45801e-12	3.7084e-10
ENSMUSG00000013338	Fer1l4	74562	0.0158839	0.0444792
ENSMUSG00000063550	Nup98	269966	0.000100518	0.000607693
ENSMUSG00000025920	Stau2	29819	0.0138576	0.0397907
ENSMUSG00000022752	Tomm70a	28185	0.0162888	0.0454636
ENSMUSG00000078765	U2af1l4	233073	0.00782535	0.024679
ENSMUSG00000035105	Egln3	112407	0.00382824	0.0135421
ENSMUSG00000017664	Slc35c2	228875	3.21543e-11	1.6768e-09
ENSMUSG00000030101	Sumf1	58911	0.0030562	0.0112467
ENSMUSG00000026626	Ppp2r5a	226849	4.36649e-06	4.09447e-05
ENSMUSG00000027810	Eif2a	229317	0.00317578	0.0116153
ENSMUSG00000026565	Pou2f1	18986	0.00232671	0.00892162
ENSMUSG00000031548	Sfrp1	20377	0.0031296	0.011475
ENSMUSG00000097804	Gm16685	102634900	0.00124306	0.00526192
ENSMUSG00000078773	Rad54b	623474	2.42013e-05	0.000178566
ENSMUSG00000020536	Llgl1	16897	0.00347904	0.0125177
ENSMUSG00000052949	Rnf157	217340	4.28504e-05	0.000291181
ENSMUSG00000005982	Naa60	74763	6.5173e-07	7.98777e-06
ENSMUSG00000070425	Trpc2	102443351	0.00540078	0.018144
ENSMUSG00000051339	2900026A02Rik	243219	0.00184509	0.00734311
ENSMUSG00000030847	Bag3	29810	1.15126e-05	9.48588e-05
ENSMUSG00000040043	Rbms2	56516	0.00440922	0.0153026
ENSMUSG00000006219	Fblim1	74202	6.76659e-11	3.12539e-09
ENSMUSG00000069135	Fgfr1op	75296	2.67564e-08	5.44081e-07
ENSMUSG00000015533	Itga2	16398	0.00226959	0.00874824
ENSMUSG00000086061	Gm13075	100503826	5.36303e-11	2.57266e-09
ENSMUSG00000026972	Arrdc1	215705	0.00280994	0.0104451
ENSMUSG00000034165	Ccnd3	12445	0.000157917	0.000898905
ENSMUSG00000023150	Ivns1abp	117198	1.63155e-16	4.25413e-14
ENSMUSG00000036078	Sigmar1	18391	1.77361e-08	3.81787e-07
ENSMUSG00000034974	Dapk3	13144	0.0008523	0.00382943
ENSMUSG00000026429	Ube2t	67196	1.80478e-08	3.87464e-07
ENSMUSG00000022048	Dpysl2	12934	8.47414e-06	7.28299e-05
ENSMUSG00000029427	Zcchc8	70650	0.00162492	0.00662199
ENSMUSG00000038542	Pcid2	234069	1.25713e-06	1.39484e-05
ENSMUSG00000038250	Usp38	74841	0.0128243	0.0373442
ENSMUSG00000044496	2510039O18Rik	77034	1.40287e-09	4.23902e-08
ENSMUSG00000073705	Apitd1	69928	0.0118855	0.0350686
ENSMUSG00000035443	Thyn1	77862	0.000252551	0.00135097
ENSMUSG00000030888	Rrp8	101867	0.0002594	0.00138307
ENSMUSG00000097180	2700038G22Rik	67194	9.74967e-10	3.11489e-08
ENSMUSG00000032496	Ltf	17002	0.00148297	0.00612353
ENSMUSG00000030649	Anapc15	75430	0.000238059	0.00128325
ENSMUSG00000064181	Rab3ip	216363	0.00405271	0.0142457
ENSMUSG00000055239	Kcmf1	74287	0.000121948	0.000719231
ENSMUSG00000055926	Gm14137	623781	0.000469944	0.00230146
ENSMUSG00000028447	Dctn3	53598	2.80436e-09	7.74963e-08
ENSMUSG00000006930	Hap1	15114	0.00250904	0.00950353
ENSMUSG00000036223	Ska1	66468	2.79753e-06	2.78307e-05
ENSMUSG00000067150	Xpo5	72322	9.96122e-11	4.29422e-09
ENSMUSG00000075284	Wipf1	215280	4.01434e-07	5.38108e-06
ENSMUSG00000021076	Actr10	56444	0.00217561	0.00845251
ENSMUSG00000008540	Mgst1	56615	4.2453e-06	3.99706e-05
ENSMUSG00000073982	Rhog	56212	5.03067e-07	6.45443e-06
ENSMUSG00000040856	Dlk1	13386	0.00108447	0.00470015
ENSMUSG00000027115	Kif18a	228421	1.75536e-13	1.86376e-11
ENSMUSG00000039929	Urb1	207932	0.00182882	0.00729272
ENSMUSG00000002372	Ranbp3	71810	0.000658742	0.003061
ENSMUSG00000028848	Gpn2	100210	0.0107574	0.0323242
ENSMUSG00000062981	Mrpl42	67270	5.62522e-06	5.07901e-05
ENSMUSG00000033323	Ctdp1	67655	2.37461e-06	2.41951e-05
ENSMUSG00000030061	Uba3	22200	6.62333e-10	2.23534e-08
ENSMUSG00000005198	Polr2a	20020	5.58581e-09	1.41536e-07
ENSMUSG00000060739	Nsa2	59050	0.0068885	0.0222541
ENSMUSG00000038580	Sct	20287	1.5478e-05	0.000121879
ENSMUSG00000031660	Brd7	26992	0.0032284	0.0117721
ENSMUSG00000003199	Mpnd	68047	0.000344058	0.00176237
ENSMUSG00000035476	Tab3	66724	0.0130703	0.0379072
ENSMUSG00000021692	Dimt1	66254	2.12439e-08	4.44857e-07
ENSMUSG00000049225	Pdp1	381511	0.000351952	0.00179598
ENSMUSG00000036109	Mbnl3	171170	0.00533479	0.0179634
ENSMUSG00000003824	Syce2	71846	0.00476242	0.0163078
ENSMUSG00000028649	Macf1	11426	1.67923e-05	0.000130464
ENSMUSG00000004285	Atp6v1f	66144	0.000606148	0.00285973
ENSMUSG00000046079	Lrrc8d	231549	0.00230485	0.00886092
ENSMUSG00000047694	Yipf6	77929	0.00336741	0.0121975
ENSMUSG00000075470	Alg10b	380959	0.00122773	0.00520385
ENSMUSG00000019992	Mtfr2	71804	8.44332e-05	0.000523771
ENSMUSG00000052139	Bre	107976	4.12761e-08	7.89669e-07
ENSMUSG00000032400	Zwilch	68014	1.22546e-10	5.07968e-09
ENSMUSG00000001666	Ddt	13202	1.22623e-05	9.98649e-05
ENSMUSG00000044042	Fmn1	14260	0.00945863	0.0288942
ENSMUSG00000004054	Map3k11	26403	7.66449e-08	1.32684e-06
ENSMUSG00000033257	Ttll4	67534	0.011822	0.0349131
ENSMUSG00000047501	Cldn4	12740	2.78005e-07	3.98072e-06
ENSMUSG00000020863	Luc7l3	67684	5.00989e-05	0.000332744
ENSMUSG00000020752	Recql5	170472	2.39613e-07	3.50233e-06
ENSMUSG00000020212	Mdm1	17245	0.00893654	0.0276196
ENSMUSG00000024213	Nudt3	56409	3.54637e-07	4.85853e-06
ENSMUSG00000050148	Ubqln2	54609	1.52074e-05	0.000119924
ENSMUSG00000032601	Prkar2a	19087	2.12053e-05	0.000159001
ENSMUSG00000041064	Pif1	208084	0.00057922	0.00274998
ENSMUSG00000009549	Srp14	20813	3.89051e-10	1.41973e-08
ENSMUSG00000030346	Rad51ap1	19362	5.39298e-06	4.92156e-05
ENSMUSG00000007415	Gatad1	67210	3.731e-05	0.000259176
ENSMUSG00000075054	Yae1d1	67008	0.00317147	0.0116048
ENSMUSG00000096954	Gdap10	100504486	1.25349e-05	0.00010173
ENSMUSG00000081739	Mdm4-ps	94054	0.00213154	0.00830727
ENSMUSG00000028587	Orc1	18392	0.00801808	0.0252032
ENSMUSG00000040026	Saa3	20210	0.00270193	0.0100969
ENSMUSG00000054312	Mrps21	66292	5.3942e-09	1.37118e-07
ENSMUSG00000053604	Rpia	19895	5.54612e-05	0.000363137
ENSMUSG00000085795	Zfp703	353310	2.36187e-06	2.412e-05
ENSMUSG00000021608	Lpcat1	210992	0.000188355	0.00104782
ENSMUSG00000073940	Hbb-bt	101488143	0.00225785	0.00871702
ENSMUSG00000035370	Adat3	100113398	0.00375055	0.0133256
ENSMUSG00000038335	Tsr1	104662	0.00111807	0.00481865
ENSMUSG00000092274	Neat1	66961	2.72102e-13	2.66594e-11
ENSMUSG00000000759	Tubgcp3	259279	3.26706e-16	8.00231e-14
ENSMUSG00000034947	Tmem106a	217203	0.00527764	0.017808
ENSMUSG00000028443	Nudt2	66401	7.87738e-09	1.90068e-07
ENSMUSG00000053835	H2-T24	15042	0.0182364	0.0499001
ENSMUSG00000015016	Acsf3	257633	0.000326016	0.00167793
ENSMUSG00000073616	Myeov2	66915	5.6279e-08	1.01882e-06
ENSMUSG00000038527	C1rl	232371	0.00696483	0.0224334
ENSMUSG00000071178	Serpina1b	20701	0.00216993	0.00843246
ENSMUSG00000010097	Nxf1	53319	7.45957e-16	1.71859e-13
ENSMUSG00000041147	Brca2	12190	0.0177805	0.0488261
ENSMUSG00000023923	Tbc1d5	72238	0.0116972	0.034609
ENSMUSG00000027164	Traf6	22034	3.74574e-07	5.06726e-06
ENSMUSG00000032381	Fam96a	68250	1.18345e-11	7.05968e-10
ENSMUSG00000051355	Commd1	17846	0.00432774	0.0150664
ENSMUSG00000026987	Baz2b	407823	0.00561514	0.0187241
ENSMUSG00000029022	Miip	28010	9.33929e-11	4.10269e-09
ENSMUSG00000030407	Qpctl	67369	0.000429443	0.00213414
ENSMUSG00000049858	Suox	211389	0.00303786	0.0111817
ENSMUSG00000025665	Rps6ka6	67071	0.00225567	0.0087112
ENSMUSG00000046111	5830418K08Rik	319675	0.00452142	0.0156282
ENSMUSG00000021678	F2rl1	14063	7.39723e-05	0.000468955
ENSMUSG00000028251	Tstd3	77032	0.0112729	0.0336355
ENSMUSG00000058503	Fam133b	68152	0.000135507	0.000789124
ENSMUSG00000027551	Zfp64	22722	1.59963e-07	2.49369e-06
ENSMUSG00000025724	Sec11a	56529	0.0160774	0.0449511
ENSMUSG00000033728	Lrrc14	223664	1.39755e-05	0.00011179
ENSMUSG00000021831	Ero1l	50527	0.0104434	0.0314977
ENSMUSG00000036931	Nfkbid	243910	1.64819e-09	4.87998e-08
[truncated: 1,034 more rows]
